# Supplementary material for: Deciphering the synergistic mechanism of a novel flavonoid-antioxidant combination for asthma by combining systems pharmacology and experimental validation
Source: PLoS One. 2026 Mar 30;21(3):e0346165. doi: 10.1371/journal.pone.0346165 (PMC13035143; doi:10.1371/journal.pone.0346165)
Supplement: S1 Text — (XLSX) [file pone.0346165.s001.xlsx]

## Sheet: C-T
Compound Name	Target Name	Gene Name
74DHF	Tyrosyl-tRNA synthetase, cytoplasmic	YARS1
74DHF	Xanthine dehydrogenase/oxidase	XDH
74DHF	Vascular endothelial growth factor a	VEGFA
74DHF	Uridine 5-monophosphate synthase	UMPS
74DHF	Uridine-cytidine kinase 2	UCK2
74DHF	Transthyretin	TTR
74DHF	Trafficking protein particle complex subunit 3	TRAPPC3
74DHF	Poly [ADP-ribose] polymerase tankyrase-1	TNKS
74DHF	Tnf receptor superfamily member 10b	TNFRSF10B
74DHF	Tumor necrosis factor	TNF
74DHF	TGF-beta receptor type-1	TGFBR1
74DHF	Transcription factor dp family member 3	TFDP3
74DHF	Telomerase reverse transcriptase	TERT
74DHF	Tyrosine-protein kinase SYK	SYK
74DHF	Bile salt sulfotransferase	SULT2A1
74DHF	Steryl-sulfatase	STS
74DHF	Signal transducer and activator of transcription 6	STAT6
74DHF	Signal transducer and activator of transcription 3	STAT3
74DHF	Beta-galactoside alpha-2,6-sialyltransferase 1	ST6GAL1
74DHF	Proto-oncogene tyrosine-protein kinase Src	SRC
74DHF	Sorbitol dehydrogenase	SORD
74DHF	Superoxide dismutase [Mn], mitochondrial	SOD2
74DHF	Solute carrier family 22 member 5	SLC22A5
74DHF	Solute carrier family 22 member 4	SLC22A4
74DHF	Serine hydroxymethyltransferase, cytosolic	SHMT1
74DHF	Sex hormone-binding globulin	SHBG
74DHF	SEC14-like protein 2	SEC14L2
74DHF	Lithostathine-1-alpha	REG1A
74DHF	Retinol-binding protein 4	RBP4
74DHF	Glycogen phosphorylase, liver form	PYGL
74DHF	Receptor-type tyrosine-protein phosphatase S	PTPRS
74DHF	Tyrosine-protein phosphatase non-receptor type 11	PTPN11
74DHF	Tyrosine-protein phosphatase non-receptor type 1	PTPN1
74DHF	Prostaglandin-endoperoxide synthase 2	PTGS2
74DHF	Prostaglandin-endoperoxide synthase 1	PTGS1
74DHF	DNA-dependent protein kinase catalytic subunit	PRKDC
74DHF	cAMP-dependent protein kinase catalytic subunit alpha	PRKACA
74DHF	Peroxisome proliferator activated receptor gamma	PPARG
74DHF	Peroxisome proliferator-activated receptor delta	PPARD
74DHF	Peroxisome proliferator activated receptor alpha	PPARA
74DHF	Serum paraoxonase/arylesterase 1	PON1
74DHF	Purine nucleoside phosphorylase	PNP
74DHF	Proto-oncogene serine/threonine-protein kinase Pim-1	PIM1
74DHF	Phosphatidylinositol-4,5-bisphosphate 3-kinase catalytic subunit alpha	PIK3CA
74DHF	Progesterone receptor	PGR
74DHF	Placenta growth factor	PGF
74DHF	3-phosphoinositide-dependent protein kinase 1	PDPK1
74DHF	[Pyruvate dehydrogenase [lipoamide]] kinase isozyme 2, mitochondrial	PDK2
74DHF	cAMP-specific 3,5-cyclic phosphodiesterase 4D	PDE4D
74DHF	cAMP-specific 3,5-cyclic phosphodiesterase 4B	PDE4B
74DHF	Phosphoenolpyruvate carboxykinase, cytosolic [GTP]	PCK1
74DHF	Phenylalanine-4-hydroxylase	PAH
74DHF	Mineralocorticoid receptor	NR3C2
74DHF	Ribosyldihydronicotinamide dehydrogenase [quinone]	NQO2
74DHF	NAD(P)H dehydrogenase [quinone] 1	NQO1
74DHF	Nitric oxide synthase, endothelial	NOS3
74DHF	Myeloperoxidase	MPO
74DHF	DNA-3-methyladenine glycosylase	MPG
74DHF	Neutrophil collagenase	MMP8
74DHF	Stromelysin-1	MMP3
74DHF	Collagenase 3	MMP13
74DHF	Methionine aminopeptidase 2	METAP2
74DHF	Hepatocyte growth factor receptor	MET
74DHF	Mitogen-activated protein kinase 8	MAPK8
74DHF	Mitogen-activated protein kinase 14	MAPK14
74DHF	Mitogen-activated protein kinase 10	MAPK10
74DHF	Leukotriene A-4 hydrolase	LTA4H
74DHF	Kinesin-like protein KIF11	KIF11
74DHF	Vascular endothelial growth factor receptor 2	KDR
74DHF	Potassium voltage-gated channel subfamily D member 3	KCND3
74DHF	Insulin receptor	INSR
74DHF	Interleukin 6	IL6
74DHF	Interleukin 5	IL5
74DHF	Interleukin 4	IL4
74DHF	Interleukin 2	IL2
74DHF	Interleukin 13	IL13
74DHF	Immunoglobulin heavy constant epsilon	IGHE
74DHF	Heat shock cognate 71 kDa protein	HSPA8
74DHF	Heat shock protein HSP 90-alpha	HSP90AA1
74DHF	Testosterone 17-beta-dehydrogenase 3	HSD17B3
74DHF	Estradiol 17-beta-dehydrogenase 1	HSD17B11
74DHF	Corticosteroid 11-beta-dehydrogenase isozyme 1	HSD11B1
74DHF	Serine protease hepsin	HPN
74DHF	Glutathione-requiring prostaglandin D synthase	HPGDS
74DHF	Heme oxygenase 1	HMOX1
74DHF	Hexokinase-1	HK1
74DHF	Histone deacetylase 8	HDAC8
74DHF	Histone deacetylase 2	HDAC2
74DHF	Beta-glucuronidase	GUSB
74DHF	Glutathione S-transferase P	GSTK1
74DHF	Glutathione reductase, mitochondrial	GSR
74DHF	Glycogen synthase kinase-3 beta	GSK3B
74DHF	Glutathione peroxidase	GPX
74DHF	Vitamin D-binding protein	GC
74DHF	Fibroblast growth factor receptor 1	FGFRL1
74DHF	Basic fibroblast growth factor receptor 1	FGFR1
74DHF	Farnesyl diphosphate synthase	FDPS
74DHF	Coagulation factor VII	F7
74DHF	Prothrombin	F2
74DHF	Coagulation factor X	F11
74DHF	Estrogen-related receptor gamma	ESRRG
74DHF	Steroid hormone receptor ERR2	ESRRB
74DHF	Estrogen receptor beta	ESR2
74DHF	Estrogen receptor	ESR1
74DHF	Receptor tyrosine-protein kinase erbB-4	ERBB4
74DHF	Ephrin type-B receptor 4	EPHB4
74DHF	ELAV-like protein 3	ELAVL3
74DHF	Dual specificity protein phosphatase 6	DUSP6
74DHF	Dipeptidyl peptidase 4	DPP4
74DHF	Dihydroorotate dehydrogenase, mitochondrial	DHODH
74DHF	Deoxycytidine kinase	DCK
74DHF	Cytochrome P450 2C9	CYP2C9
74DHF	Cytochrome P450 1B1	CYP1B1
74DHF	Cytochrome P450 1A1	CYP1A1
74DHF	Cytochrome P450 19A1	CYP19A1
74DHF	Catenin alpha-1	CTNNA1
74DHF	Cyclic AMP-responsive element-binding protein 1	CREB1
74DHF	Serine/threonine-protein kinase Chk1	CHEK1
74DHF	Complement factor D	CFD
74DHF	Complement factor B	CFB
74DHF	Liver carboxylesterase 1	CES1
74DHF	Cell division protein kinase 6	CDK6
74DHF	Cell division protein kinase 2	CDK2
74DHF	Cyclin-T1	CCNT1
74DHF	Cyclin-A2	CCNA2
74DHF	Cystathionine beta-synthase	CBS
74DHF	Carbonyl reductase [NADPH] 1	CBR1
74DHF	Caspase-3	CASP3
74DHF	Calmodulin-1	CALM1
74DHF	Carbonic anhydrase 2	CA2
74DHF	Beta-amylase	BMY1
74DHF	Bcl2 apoptosis regulator	BCL2L1
74DHF	Beta-secretase 1	BACE1
74DHF	Androgen receptor	AR
74DHF	Apolipoprotein l1	APOL1
74DHF	Apolipoprotein A-II	APOA2
74DHF	Angiogenin	ANG
74DHF	Alpha-amylase 1	AMY1A
74DHF	S-adenosylmethionine decarboxylase proenzyme	AMD1
74DHF	Aldehyde dehydrogenase, mitochondrial	ALDH2
74DHF	Serum albumin	ALBU
74DHF	Akt serine/threonine kinase 1	AKT1
74DHF	Aldo-keto reductase family 1 member C3	AKR1C3
74DHF	Aldo-keto reductase family 1 member C1	AKR1C1
74DHF	Aldo-keto reductase family 1 member B10	AKR1B10
74DHF	Aldose reductase	AKR
74DHF	Adenosylhomocysteinase	AHCY
74DHF	Alcohol dehydrogenase class-3	ADH5
74DHF	Disintegrin and metalloproteinase domain-containing protein 17	ADAM17
74DHF	Low molecular weight phosphotyrosine protein phosphatase	ACP1
74DHF	Broad substrate specificity ATP-binding cassette transporter ABCG2	ABCG2
74DHF	Multidrug resistance-associated protein 1	ABCC1
74DHF	ATP-dependent translocase ABCB1	ABCB1
VC	Mineralocorticoid receptor	NR3C2
VC	B-lymphocyte antigen CD20	CD20
VC	Tenascin	TNC
VC	Collagen alpha-1(VII) chain	COL7A1
VC	Collagen alpha-2(IV) chain	COL4A2
VC	Interleukin-1 beta	IL1B
VC	Interleukin-1 alpha	IL1A
VC	Intercellular adhesion molecule 1	ICAM1
VC	Vascular cell adhesion protein 1	VCAM1
VC	C-C motif chemokine 2	CCL2
VC	N-glycosylase/DNA lyase [Includes: 8-oxoguanine DNA glycosylase	OGG1
VC	Serine-protein kinase ATM	ATM
VC	Transcription factor AP-1	JUN
VC	Transcription factor p65	RELA
VC	CD40 ligand	CD40LG
VC	Cytochrome P450 1A2	CYP1A2
VC	Cytochrome P450 1A1	CYP1A1
VC	Extracellular superoxide dismutase [Cu-Zn]	SOD3
VC	Tumor necrosis factor	TNF
VC	Resistin	RETN
VC	ADP-ribose pyrophosphatase, mitochondrial	NUDT9
VC	cAMP-specific 3,5-cyclic phosphodiesterase 4B	PDE4B
VC	Immunoglobulin alpha Fc receptor	FCAR
VC	Heat shock cognate 71 kDa protein	HSPA8
VC	Eosinophil lysophospholipase	CLC
VC	Glucosylceramidase	GBA1
VC	Carbonic anhydrase 12	CA12
VC	S-methyl-5-thioadenosine phosphorylase	MTAP
VC	TGF-beta receptor type-2	TGFBR2
VC	Angiogenin	ANG
VC	Methionine aminopeptidase 1	METAP1
VC	Galactokinase	GALK1
VC	Urokinase-type plasminogen activator	PLAU
VC	Glycogen phosphorylase, liver form	PYGL
VC	Dihydrofolate reductase	DHFR
VC	Proto-oncogene serine/threonine-protein kinase Pim-1	PIM1
VC	Galectin 7	LGALS7
VC	Aldose reductase	AR
VC	Cathepsin B	CTSB
VC	Purine nucleoside phosphorylase	PNP
VC	BAG family molecular chaperone regulator 1	BAG1
VC	Adenosylhomocysteinase	AHCY
VC	Cell division protein kinase 2	CDK2
VC	Carbonic anhydrase 1	CA1
VC	Inositol monophosphatase	IMPA
VC	Carbonic anhydrase 2	CA2
VC	Carnitine O-acetyltransferase	CRAT
VC	Cathepsin K	CTSK
VC	Heat shock protein HSP 90-alpha	HSP90AA1
VC	Zinc-alpha-2-glycoprotein	AZGP1
VC	Proto-oncogene tyrosine-protein kinase Src	SRC
VC	Ras-related protein Rab-11A	RAB11A
VC	Inosine-5-monophosphate dehydrogenase 2	IMPDH2
VC	Hexokinase 1	HK1
VC	Cytidine deaminase	CDA
VC	Interferon-stimulated gene 20 kDa protein	ISG20
VC	Pancreatic alpha-amylase	AMY2A
VC	Carboxypeptidase B	CPB
VC	Lanosterol synthase	LSS
VC	Glycogen synthase kinase-3 beta	GSK3B
VC	Lithostathine-1-alpha	REG1A
VC	Liver carboxylesterase 1	CES1
VC	Activated CDC42 kinase 1	ACK1
VC	Neutrophil collagenase	MMP8
VC	NAD-dependent malic enzyme, mitochondrial	ME2
VC	Endoplasmic reticulum mannosyl-oligosaccharide 1,2-alpha-mannosidase	MAN1B1
VC	Ornithine carbamoyltransferase, mitochondrial	OTC
VC	Dipeptidyl peptidase 4	DPP4
VC	Phenylalanine-4-hydroxylase	PAH
VC	Transforming protein RhoA	RHOA
VC	Matrilysin	MMP7
VC	Tyrosine-protein phosphatase non-receptor type 1	PTPN1
VC	L-lactate dehydrogenase B chain	LDHB
VC	3-phosphoinositide-dependent protein kinase 1	PDPK1
VC	Galactosylgalactosylxylosylprotein 3-beta-glucuronosyltransferase 1	B3GAT1
VC	Macrophage metalloelastase	MMP12
VC	Stromelysin-1	MMP3
VC	Ras-related protein Rab-5A	RAB5A
VC	Complement component C8 gamma chain	C8G
VC	Glucose-6-phosphate isomerase	GPI
VC	Ribonuclease 4	RNASE4
VC	Ephrin type-B receptor 4	EPHB4
VC	GTP-binding protein Rheb	RHEB
VC	Spermidine synthase	SRM
VC	Galectin 3	LGALS3
VC	Tyrosine-protein kinase HCK	HCK
VC	Eosinophil cationic protein	RNASE3
VC	Insulin-like growth factor 1 receptor	IGF1R
VC	S-adenosylmethionine decarboxylase proenzyme	AMD1
VC	Protein-glutamine gamma-glutamyltransferase E	TGM3
VC	Aldo-keto reductase family 1 member C3	AKR1C3
VC	ADP-ribosyl cyclase 2	BST1
VC	Galectin 2	LGALS2
VC	Phosphoenolpyruvate carboxykinase, cytosolic [GTP]	PCK1
VC	Fructose-bisphosphate aldolase A	ALDOA
VC	Prostatic acid phosphatase	ACP3
VC	C-C motif chemokine 5	CCL5
VC	UDP-glucose 4-epimerase	GALE
VC	Serine/threonine-protein kinase Chk1	CHEK1
VC	Interleukin 2	IL2
VC	Complement C1s subcomponent	C1S
VC	Serine/threonine-protein kinase PAK 6	PAK6
VC	P-selectin	SELP
VC	Uridine 5-monophosphate synthase	UMPS
VC	Bis(5-adenosyl)-triphosphatase	NUDT26
VC	cAMP-dependent protein kinase catalytic subunit alpha	PRKACA
VC	Dihydroorotate dehydrogenase, mitochondrial	DHODH
VC	Salivary alpha-amylase	AMY1A
VC	Cyclin-A2	CCNA2
VC	GTPase HRas	HRAS
VC	Cyclin-dependent kinase 5 activator 1	CDK5R1
VC	Rho GTPase-activating protein 1	SRGAP1
VC	Beta-hexosaminidase beta chain	HEXB
VC	Hydroxyacylglutathione hydrolase, mitochondrial	HAGH
VC	Proto-oncogene tyrosine-protein kinase LCK	LCK
VC	Matrix metalloproteinase 9	MMP9
VC	Alpha-1-antitrypsin	SERPINA1
VC	Fatty acid-binding protein, adipocyte	FABP4
VC	Farnesyl pyrophosphate synthetase	FDPS
VC	Adenosine kinase	ADK
VC	Uridine-cytidine kinase 2	UCK2
VC	Baculoviral IAP repeat-containing protein 7	BIRC7
VC	C-1-tetrahydrofolate synthase, cytoplasmic	MTHFD1
VC	Protein-glutamine gamma-glutamyltransferase 2	TGM2
VC	CD209 antigen	CD209
VC	Cytochrome P450 2C9	CYP2C9
VC	Histidine triad nucleotide-binding protein 1	HINT1
VC	RAC-beta serine/threonine-protein kinase	AKT2
VC	Inosine-5-monophosphate dehydrogenase 1	IMPDH1
VC	Adenine phosphoribosyltransferase	APRT
VC	Peptidyl-prolyl cis-trans isomerase FKBP1A	FKBP1A
VC	GMP reductase 2	GMPR2
VC	Tryptophan 5-hydroxylase 1	TPH1
VC	Mast/stem cell growth factor receptor	KIT
VC	Matrix metalloproteinase 16	MMP16
VC	Ephrin type-A receptor 2	EPHA2
VC	Arginase 1	ARG1
VC	Arginase-2, mitochondrial	ARG2
VC	Dual specificity protein kinase CLK1	CLK1
VC	Thymidine kinase, cytosolic	TK1
VC	L-serine dehydratase	SDS
VC	Triggering receptor expressed on myeloid cells 1	TREM1
VC	Cathepsin S	CTSS
VC	Nicotinamide mononucleotide adenylyltransferase 1	NMNA1
VC	Glutathione S-transferase A1	GSTA1
VC	Glutathione S-transferase theta-2	GSTT2B
VC	Early endosome antigen 1	EEA1
VC	GMP reductase 1	GMPR
VC	Histo-blood group ABO system transferase	ABO
VC	Tyrosine-protein kinase JAK2	JAK2
VC	Beta-secretase 1	BACE1
VC	Phosphatidylinositol transfer protein alpha isoform	PITPNA
VC	5(3)-deoxyribonucleotidase, mitochondrial	NT5M
VC	Vascular endothelial growth factor receptor 2	KDR
VC	cGMP-specific 3,5-cyclic phosphodiesterase	PDE5A
VC	Chitotriosidase 1	CHIT1
VC	Coagulation factor XI	F11
VC	Platelet glycoprotein Ib alpha chain	GP1BA
VC	Ras-related protein Rap-2a	RAP2A
VC	Coagulation factor X	F10
VC	Eukaryotic translation initiation factor 4E	EIF4E
VC	Neprilysin	MME
VC	Glutathione S-transferase omega-1	GSTO1
VC	Signal transducer and activator of transcription 1-alpha/beta	STAT1
VC	Tryptase beta-2	TPSB2
VC	Trifunctional purine biosynthetic protein adenosine-3	GART
VC	Sulfotransferase family cytosolic 2B member 1	SULT2B1
VC	Baculoviral IAP repeat-containing protein 4	BIRC4
VC	Histone acetyltransferase PCAF	KAT2B
VC	ADP-ribosylation factor-like protein 5B	ARL5B
VC	Acetyl-CoA acetyltransferase, mitochondrial	ACAT1
VC	C-type lectin domain family 4 member M	CLEC4M
VC	Estrogen sulfotransferase	SULT1E1
VC	GTP-binding nuclear protein Ran	RAN
VC	Rho-related GTP-binding protein RhoE	RND3
VC	Branched-chain-amino-acid aminotransferase, mitochondrial	BCAT2
VC	Ornithine aminotransferase, mitochondrial	OAT
VC	ADP-ribosylation factor 4	ARF4
VC	Cell division control protein 42 homolog	CDC42
VC	Cathepsin L1	CTSL
VC	Interstitial collagenase	MMP1
VC	Glycolipid transfer protein	GLTP
VC	Glutathione S-transferase P	GSTP1
VC	Glutathione S-transferase A3	GSTA3
VC	Renin	REN
VC	Hypoxanthine-guanine phosphoribosyltransferase	HPRT1
VC	Tyrosine-protein kinase BTK	BTK
VC	UDP-N-acetylhexosamine pyrophosphorylase	UAP1
VC	Deoxyuridine 5-triphosphate nucleotidohydrolase, mitochondrial	DUT
VC	Glucokinase	GCKR
VC	Hydroxyacyl-coenzyme A dehydrogenase, mitochondrial	HADH
VC	Glutathione S-transferase Mu 1	GSTM1
VC	Protein-L-isoaspartate(D-aspartate) O-methyltransferase	PCMT1
VC	Non-secretory ribonuclease	RNASE2
VC	ADP-ribosylation factor-like protein 5A	ARL5A
VC	Bifunctional purine biosynthesis protein PURH	ATIC
VC	Glutamate carboxypeptidase 2	FOLH1
VC	Thymidylate kinase	DTYMK
VC	Peptidyl-prolyl cis-trans isomerase FKBP1B	FKBP1B
VC	Nicotinamide mononucleotide adenylyltransferase 3	NMNAT3
VC	Disintegrin and metalloproteinase domain-containing protein 33	ADAM33
VC	Ras-related C3 botulinum toxin substrate 1	RAC1
VC	Inositol-trisphosphate 3-kinase A	ITPKA
VC	Methionine aminopeptidase 2	METAP2
VC	Histamine N-methyltransferase	HNMT
VC	RAF proto-oncogene serine/threonine-protein kinase	RAF1
VC	Leukotriene A-4 hydrolase	LTA4H
VC	E-selectin	SELE
VC	Mitogen-activated protein kinase 10	MAPK10
VC	Bifunctional heparan sulfate N-deacetylase/N-sulfotransferase 1	NDST1
VC	Glutathione S-transferase Mu 2	GSTM2
VC	Serine/threonine-protein kinase 6	TSSK6
VC	Death-associated protein kinase 1	DAPK1
VC	Phosphopantothenoylcysteine decarboxylase	PPCDC
VC	Histone-lysine N-methyltransferase, H3 lysine-79 specific	DOT1L
VC	Sulfotransferase 1A1	SULT1A1
VC	Apoptotic protease-activating factor 1	APAF1
VC	L-xylulose reductase	DCXR
VC	Maleylacetoacetate isomerase	GSTZ1
VC	6-phosphofructo-2-kinase/fructose-2,6-biphosphatase 1	PFKFB1
VC	Nucleoside diphosphate kinase B	NME2
VC	Glucocorticoid receptor	NR3C1
VC	Caspase-1	CASP1
VC	Isovaleryl-CoA dehydrogenase, mitochondrial	IVD
VC	Adenylate kinase isoenzyme 1	AK1
VC	Kinesin-like protein KIF11	KIF11
VC	PMS1 protein homolog 2	PMS2
VC	Fibrinogen gamma chain	FGG
VC	Bile salt sulfotransferase	SULT2A1
VC	Phenylethanolamine N-methyltransferase	PNMT
VC	Quinone oxidoreductase	CRYZ
VC	Antigen peptide transporter 1	TAP1
VC	Scavenger mRNA-decapping enzyme DcpS	DCPS
VC	3-hydroxy-3-methylglutaryl-coenzyme A reductase	HMGCR
VC	Riboflavin kinase	RFK
VC	FK506-binding protein 3	FKBP3
VC	Coagulation factor VII	F7
VC	Serine/threonine-protein phosphatase PP1-gamma catalytic subunit	PPP1CC
VC	Sepiapterin reductase	SPR
VC	Amine oxidase [flavin-containing] B	MAOB
VC	Estradiol 17-beta-dehydrogenase 1	HSD17B1
VC	Acetylcholinesterase (cartwright blood group)	ACHE
VC	Acid phosphatase	ACP4
VC	Akt serine/threonine kinase 1	AKT1
VC	Albumin	ALB
VC	Alkaline phosphatase	ALPP
VC	Alpha glucosidase	GAA
VC	Alpha-amylase	AMY1
VC	Annexin a5	ANXA5
VC	Atpase plasma membrane ca2+ transporting 1	ATP2B1
VC	Bcl2 apoptosis regulator	BCL2
VC	Bone morphogenetic protein 3	BMP3
VC	Butyrylcholinesterase	BCHE
VC	Caspase 3	CASP3
VC	Catalase	CAT
VC	Ceruloplasmin	CP
VC	Coagulation factor ii, thrombin	F2
VC	C-reactive protein	CRP
VC	Creatine kinase	CKB
VC	Cytochrome b561	CYB561
VC	Cytochrome-c oxidase	COX1
VC	Dopamine beta-hydroxylase	DBH
VC	Elastin	ELN
VC	Epidermal growth factor	EGF
VC	Erythropoietin	EPO
VC	Gamma-glutamyltransferase	GGT7
VC	Glucose-6-phosphate dehydrogenase	H6PD
VC	Glutamic--pyruvic transaminase	GPT
VC	Glutathione peroxidase	GPX
VC	Glutathione peroxidase 1	GPX1
VC	Glutathione transferase	GST
VC	Heat shock protein 90 beta family member 1	HSP90B1
VC	Hematopoietic prostaglandin d synthase	HPGDS
VC	Heme oxygenase 1	HMOX1
VC	Hydroxysteroid 17-beta dehydrogenase 6	HSD17B6
VC	Hypoxia inducible factor 1 subunit alpha	HIF1AN
VC	Insulin	INS
VC	Integrin binding sialoprotein	IBSP
VC	Interferon lambda receptor 1	IFNLR1
VC	Interleukin 10	IL10
VC	Interleukin 6	IL6
VC	Lipase e, hormone sensitive type	LIPE
VC	L-lactate dehydrogenase	LDHC
VC	Lysozyme	LYZ
VC	Mitogen-activated protein kinase 14	MAPK14
VC	Mitogen-activated protein kinase 8	MAPK8
VC	Myeloperoxidase	MPO
VC	Myoglobin	MB
VC	Nfe2 like bzip transcription factor 2	NFE2L2
VC	Nitric oxide synthase 2	NOS2
VC	Nitric oxide synthase 3	NOS3
VC	Porphobilinogen synthase	ALAD
VC	Prefoldin subunit 5	PFDN5
VC	Prostaglandin-endoperoxide synthase 2	PTGS2
VC	Regucalcin	RGN
VC	Runx family transcription factor 2	RUNX2
VC	Secreted phosphoprotein 1	SPP1
VC	Solute carrier family 23 member 1	SLC23A1
VC	Solute carrier family 23 member 2	SLC23A2
VC	Superoxide dismutase 1	SOD1
VC	Transferrin	TF
VC	Trypsin	PRSS1
VC	Tumor protein p53	TP53
VC	Tyrosinase	TYR
VC	Tyrosine hydroxylase	TH
VC	Unspecific monooxygenase	CYP2E1
VC	Vascular endothelial growth factor a	VEGFA
VC	Xanthine dehydrogenase	XDH
