# Supplementary material for: Deciphering the synergistic mechanism of a novel flavonoid-antioxidant combination for asthma by combining systems pharmacology and experimental validation
Source: PLoS One. 2026 Mar 30;21(3):e0346165. doi: 10.1371/journal.pone.0346165 (PMC13035143; doi:10.1371/journal.pone.0346165)
Supplement: S2 Text — (XLSX) [file pone.0346165.s002.xlsx]

## Sheet: 74DHF
Target Name	Gene Name
Tyrosyl-tRNA synthetase, cytoplasmic	YARS1
Xanthine dehydrogenase/oxidase	XDH
Vascular endothelial growth factor a	VEGFA
Uridine 5-monophosphate synthase	UMPS
Uridine-cytidine kinase 2	UCK2
Transthyretin	TTR
Trafficking protein particle complex subunit 3	TRAPPC3
Poly [ADP-ribose] polymerase tankyrase-1	TNKS
Tnf receptor superfamily member 10b	TNFRSF10B
Tumor necrosis factor	TNF
TGF-beta receptor type-1	TGFBR1
Transcription factor dp family member 3	TFDP3
Telomerase reverse transcriptase	TERT
Tyrosine-protein kinase SYK	SYK
Bile salt sulfotransferase	SULT2A1
Steryl-sulfatase	STS
Signal transducer and activator of transcription 6	STAT6
Signal transducer and activator of transcription 3	STAT3
Beta-galactoside alpha-2,6-sialyltransferase 1	ST6GAL1
Proto-oncogene tyrosine-protein kinase Src	SRC
Sorbitol dehydrogenase	SORD
Superoxide dismutase [Mn], mitochondrial	SOD2
Solute carrier family 22 member 5	SLC22A5
Solute carrier family 22 member 4	SLC22A4
Serine hydroxymethyltransferase, cytosolic	SHMT1
Sex hormone-binding globulin	SHBG
SEC14-like protein 2	SEC14L2
Lithostathine-1-alpha	REG1A
Retinol-binding protein 4	RBP4
Glycogen phosphorylase, liver form	PYGL
Receptor-type tyrosine-protein phosphatase S	PTPRS
Tyrosine-protein phosphatase non-receptor type 11	PTPN11
Tyrosine-protein phosphatase non-receptor type 1	PTPN1
Prostaglandin-endoperoxide synthase 2	PTGS2
Prostaglandin-endoperoxide synthase 1	PTGS1
DNA-dependent protein kinase catalytic subunit	PRKDC
cAMP-dependent protein kinase catalytic subunit alpha	PRKACA
Peroxisome proliferator activated receptor gamma	PPARG
Peroxisome proliferator-activated receptor delta	PPARD
Peroxisome proliferator activated receptor alpha	PPARA
Serum paraoxonase/arylesterase 1	PON1
Purine nucleoside phosphorylase	PNP
Proto-oncogene serine/threonine-protein kinase Pim-1	PIM1
Phosphatidylinositol-4,5-bisphosphate 3-kinase catalytic subunit alpha	PIK3CA
Progesterone receptor	PGR
Placenta growth factor	PGF
3-phosphoinositide-dependent protein kinase 1	PDPK1
[Pyruvate dehydrogenase [lipoamide]] kinase isozyme 2, mitochondrial	PDK2
cAMP-specific 3,5-cyclic phosphodiesterase 4D	PDE4D
cAMP-specific 3,5-cyclic phosphodiesterase 4B	PDE4B
Phosphoenolpyruvate carboxykinase, cytosolic [GTP]	PCK1
Phenylalanine-4-hydroxylase	PAH
Mineralocorticoid receptor	NR3C2
Ribosyldihydronicotinamide dehydrogenase [quinone]	NQO2
NAD(P)H dehydrogenase [quinone] 1	NQO1
Nitric oxide synthase, endothelial	NOS3
Myeloperoxidase	MPO
DNA-3-methyladenine glycosylase	MPG
Neutrophil collagenase	MMP8
Stromelysin-1	MMP3
Collagenase 3	MMP13
Methionine aminopeptidase 2	METAP2
Hepatocyte growth factor receptor	MET
Mitogen-activated protein kinase 8	MAPK8
Mitogen-activated protein kinase 14	MAPK14
Mitogen-activated protein kinase 10	MAPK10
Leukotriene A-4 hydrolase	LTA4H
Kinesin-like protein KIF11	KIF11
Vascular endothelial growth factor receptor 2	KDR
Potassium voltage-gated channel subfamily D member 3	KCND3
Insulin receptor	INSR
Interleukin 6	IL6
Interleukin 5	IL5
Interleukin 4	IL4
Interleukin 2	IL2
Interleukin 13	IL13
Immunoglobulin heavy constant epsilon	IGHE
Heat shock cognate 71 kDa protein	HSPA8
Heat shock protein HSP 90-alpha	HSP90AA1
Testosterone 17-beta-dehydrogenase 3	HSD17B3
Estradiol 17-beta-dehydrogenase 1	HSD17B11
Corticosteroid 11-beta-dehydrogenase isozyme 1	HSD11B1
Serine protease hepsin	HPN
Glutathione-requiring prostaglandin D synthase	HPGDS
Heme oxygenase 1	HMOX1
Hexokinase-1	HK1
Histone deacetylase 8	HDAC8
Histone deacetylase 2	HDAC2
Beta-glucuronidase	GUSB
Glutathione S-transferase P	GSTK1
Glutathione reductase, mitochondrial	GSR
Glycogen synthase kinase-3 beta	GSK3B
Glutathione peroxidase	GPX
Vitamin D-binding protein	GC
Fibroblast growth factor receptor 1	FGFRL1
Basic fibroblast growth factor receptor 1	FGFR1
Farnesyl diphosphate synthase	FDPS
Coagulation factor VII	F7
Prothrombin	F2
Coagulation factor X	F11
Estrogen-related receptor gamma	ESRRG
Steroid hormone receptor ERR2	ESRRB
Estrogen receptor beta	ESR2
Estrogen receptor	ESR1
Receptor tyrosine-protein kinase erbB-4	ERBB4
Ephrin type-B receptor 4	EPHB4
ELAV-like protein 3	ELAVL3
Dual specificity protein phosphatase 6	DUSP6
Dipeptidyl peptidase 4	DPP4
Dihydroorotate dehydrogenase, mitochondrial	DHODH
Deoxycytidine kinase	DCK
Cytochrome P450 2C9	CYP2C9
Cytochrome P450 1B1	CYP1B1
Cytochrome P450 1A1	CYP1A1
Cytochrome P450 19A1	CYP19A1
Catenin alpha-1	CTNNA1
Cyclic AMP-responsive element-binding protein 1	CREB1
Serine/threonine-protein kinase Chk1	CHEK1
Complement factor D	CFD
Complement factor B	CFB
Liver carboxylesterase 1	CES1
Cell division protein kinase 6	CDK6
Cell division protein kinase 2	CDK2
Cyclin-T1	CCNT1
Cyclin-A2	CCNA2
Cystathionine beta-synthase	CBS
Carbonyl reductase [NADPH] 1	CBR1
Caspase-3	CASP3
Calmodulin-1	CALM1
Carbonic anhydrase 2	CA2
Beta-amylase	BMY1
Bcl2 apoptosis regulator	BCL2L1
Beta-secretase 1	BACE1
Androgen receptor	AR
Apolipoprotein l1	APOL1
Apolipoprotein A-II	APOA2
Angiogenin	ANG
Alpha-amylase 1	AMY1A
S-adenosylmethionine decarboxylase proenzyme	AMD1
Aldehyde dehydrogenase, mitochondrial	ALDH2
Serum albumin	ALBU
Akt serine/threonine kinase 1	AKT1
Aldo-keto reductase family 1 member C3	AKR1C3
Aldo-keto reductase family 1 member C1	AKR1C1
Aldo-keto reductase family 1 member B10	AKR1B10
Aldose reductase	AKR
Adenosylhomocysteinase	AHCY
Alcohol dehydrogenase class-3	ADH5
Disintegrin and metalloproteinase domain-containing protein 17	ADAM17
Low molecular weight phosphotyrosine protein phosphatase	ACP1
Broad substrate specificity ATP-binding cassette transporter ABCG2	ABCG2
Multidrug resistance-associated protein 1	ABCC1
ATP-dependent translocase ABCB1	ABCB1

## Sheet: VC
Target Name	Gene Name
Mineralocorticoid receptor	NR3C2
B-lymphocyte antigen CD20	CD20
Tenascin	TNC
Collagen alpha-1(VII) chain	COL7A1
Collagen alpha-2(IV) chain	COL4A2
Interleukin-1 beta	IL1B
Interleukin-1 alpha	IL1A
Intercellular adhesion molecule 1	ICAM1
Vascular cell adhesion protein 1	VCAM1
C-C motif chemokine 2	CCL2
N-glycosylase/DNA lyase [Includes: 8-oxoguanine DNA glycosylase	OGG1
Serine-protein kinase ATM	ATM
Transcription factor AP-1	JUN
Transcription factor p65	RELA
CD40 ligand	CD40LG
Cytochrome P450 1A2	CYP1A2
Cytochrome P450 1A1	CYP1A1
Extracellular superoxide dismutase [Cu-Zn]	SOD3
Tumor necrosis factor	TNF
Resistin	RETN
ADP-ribose pyrophosphatase, mitochondrial	NUDT9
cAMP-specific 3,5-cyclic phosphodiesterase 4B	PDE4B
Immunoglobulin alpha Fc receptor	FCAR
Heat shock cognate 71 kDa protein	HSPA8
Eosinophil lysophospholipase	CLC
Glucosylceramidase	GBA1
Carbonic anhydrase 12	CA12
S-methyl-5-thioadenosine phosphorylase	MTAP
TGF-beta receptor type-2	TGFBR2
Angiogenin	ANG
Methionine aminopeptidase 1	METAP1
Galactokinase	GALK1
Urokinase-type plasminogen activator	PLAU
Glycogen phosphorylase, liver form	PYGL
Dihydrofolate reductase	DHFR
Proto-oncogene serine/threonine-protein kinase Pim-1	PIM1
Galectin 7	LGALS7
Aldose reductase	AR
Cathepsin B	CTSB
Purine nucleoside phosphorylase	PNP
BAG family molecular chaperone regulator 1	BAG1
Adenosylhomocysteinase	AHCY
Cell division protein kinase 2	CDK2
Carbonic anhydrase 1	CA1
Inositol monophosphatase	IMPA
Carbonic anhydrase 2	CA2
Carnitine O-acetyltransferase	CRAT
Cathepsin K	CTSK
Heat shock protein HSP 90-alpha	HSP90AA1
Zinc-alpha-2-glycoprotein	AZGP1
Proto-oncogene tyrosine-protein kinase Src	SRC
Ras-related protein Rab-11A	RAB11A
Inosine-5-monophosphate dehydrogenase 2	IMPDH2
Hexokinase 1	HK1
Cytidine deaminase	CDA
Interferon-stimulated gene 20 kDa protein	ISG20
Pancreatic alpha-amylase	AMY2A
Carboxypeptidase B	CPB
Lanosterol synthase	LSS
Glycogen synthase kinase-3 beta	GSK3B
Lithostathine-1-alpha	REG1A
Liver carboxylesterase 1	CES1
Activated CDC42 kinase 1	ACK1
Neutrophil collagenase	MMP8
NAD-dependent malic enzyme, mitochondrial	ME2
Endoplasmic reticulum mannosyl-oligosaccharide 1,2-alpha-mannosidase	MAN1B1
Ornithine carbamoyltransferase, mitochondrial	OTC
Dipeptidyl peptidase 4	DPP4
Phenylalanine-4-hydroxylase	PAH
Transforming protein RhoA	RHOA
Matrilysin	MMP7
Tyrosine-protein phosphatase non-receptor type 1	PTPN1
L-lactate dehydrogenase B chain	LDHB
3-phosphoinositide-dependent protein kinase 1	PDPK1
Galactosylgalactosylxylosylprotein 3-beta-glucuronosyltransferase 1	B3GAT1
Macrophage metalloelastase	MMP12
Stromelysin-1	MMP3
Ras-related protein Rab-5A	RAB5A
Complement component C8 gamma chain	C8G
Glucose-6-phosphate isomerase	GPI
Ribonuclease 4	RNASE4
Ephrin type-B receptor 4	EPHB4
GTP-binding protein Rheb	RHEB
Spermidine synthase	SRM
Galectin 3	LGALS3
Tyrosine-protein kinase HCK	HCK
Eosinophil cationic protein	RNASE3
Insulin-like growth factor 1 receptor	IGF1R
S-adenosylmethionine decarboxylase proenzyme	AMD1
Protein-glutamine gamma-glutamyltransferase E	TGM3
Aldo-keto reductase family 1 member C3	AKR1C3
ADP-ribosyl cyclase 2	BST1
Galectin 2	LGALS2
Phosphoenolpyruvate carboxykinase, cytosolic [GTP]	PCK1
Fructose-bisphosphate aldolase A	ALDOA
Prostatic acid phosphatase	ACP3
C-C motif chemokine 5	CCL5
UDP-glucose 4-epimerase	GALE
Serine/threonine-protein kinase Chk1	CHEK1
Interleukin 2	IL2
Complement C1s subcomponent	C1S
Serine/threonine-protein kinase PAK 6	PAK6
P-selectin	SELP
Uridine 5-monophosphate synthase	UMPS
Bis(5-adenosyl)-triphosphatase	NUDT26
cAMP-dependent protein kinase catalytic subunit alpha	PRKACA
Dihydroorotate dehydrogenase, mitochondrial	DHODH
Salivary alpha-amylase	AMY1A
Cyclin-A2	CCNA2
GTPase HRas	HRAS
Cyclin-dependent kinase 5 activator 1	CDK5R1
Rho GTPase-activating protein 1	SRGAP1
Beta-hexosaminidase beta chain	HEXB
Hydroxyacylglutathione hydrolase, mitochondrial	HAGH
Proto-oncogene tyrosine-protein kinase LCK	LCK
Matrix metalloproteinase 9	MMP9
Alpha-1-antitrypsin	SERPINA1
Fatty acid-binding protein, adipocyte	FABP4
Farnesyl pyrophosphate synthetase	FDPS
Adenosine kinase	ADK
Uridine-cytidine kinase 2	UCK2
Baculoviral IAP repeat-containing protein 7	BIRC7
C-1-tetrahydrofolate synthase, cytoplasmic	MTHFD1
Protein-glutamine gamma-glutamyltransferase 2	TGM2
CD209 antigen	CD209
Cytochrome P450 2C9	CYP2C9
Histidine triad nucleotide-binding protein 1	HINT1
RAC-beta serine/threonine-protein kinase	AKT2
Inosine-5-monophosphate dehydrogenase 1	IMPDH1
Adenine phosphoribosyltransferase	APRT
Peptidyl-prolyl cis-trans isomerase FKBP1A	FKBP1A
GMP reductase 2	GMPR2
Tryptophan 5-hydroxylase 1	TPH1
Mast/stem cell growth factor receptor	KIT
Matrix metalloproteinase 16	MMP16
Ephrin type-A receptor 2	EPHA2
Arginase 1	ARG1
Arginase-2, mitochondrial	ARG2
Dual specificity protein kinase CLK1	CLK1
Thymidine kinase, cytosolic	TK1
L-serine dehydratase	SDS
Triggering receptor expressed on myeloid cells 1	TREM1
Cathepsin S	CTSS
Nicotinamide mononucleotide adenylyltransferase 1	NMNA1
Glutathione S-transferase A1	GSTA1
Glutathione S-transferase theta-2	GSTT2B
Early endosome antigen 1	EEA1
GMP reductase 1	GMPR
Histo-blood group ABO system transferase	ABO
Tyrosine-protein kinase JAK2	JAK2
Beta-secretase 1	BACE1
Phosphatidylinositol transfer protein alpha isoform	PITPNA
5(3)-deoxyribonucleotidase, mitochondrial	NT5M
Vascular endothelial growth factor receptor 2	KDR
cGMP-specific 3,5-cyclic phosphodiesterase	PDE5A
Chitotriosidase 1	CHIT1
Coagulation factor XI	F11
Platelet glycoprotein Ib alpha chain	GP1BA
Ras-related protein Rap-2a	RAP2A
Coagulation factor X	F10
Eukaryotic translation initiation factor 4E	EIF4E
Neprilysin	MME
Glutathione S-transferase omega-1	GSTO1
Signal transducer and activator of transcription 1-alpha/beta	STAT1
Tryptase beta-2	TPSB2
Trifunctional purine biosynthetic protein adenosine-3	GART
Sulfotransferase family cytosolic 2B member 1	SULT2B1
Baculoviral IAP repeat-containing protein 4	BIRC4
Histone acetyltransferase PCAF	KAT2B
ADP-ribosylation factor-like protein 5B	ARL5B
Acetyl-CoA acetyltransferase, mitochondrial	ACAT1
C-type lectin domain family 4 member M	CLEC4M
Estrogen sulfotransferase	SULT1E1
GTP-binding nuclear protein Ran	RAN
Rho-related GTP-binding protein RhoE	RND3
Branched-chain-amino-acid aminotransferase, mitochondrial	BCAT2
Ornithine aminotransferase, mitochondrial	OAT
ADP-ribosylation factor 4	ARF4
Cell division control protein 42 homolog	CDC42
Cathepsin L1	CTSL
Interstitial collagenase	MMP1
Glycolipid transfer protein	GLTP
Glutathione S-transferase P	GSTP1
Glutathione S-transferase A3	GSTA3
Renin	REN
Hypoxanthine-guanine phosphoribosyltransferase	HPRT1
Tyrosine-protein kinase BTK	BTK
UDP-N-acetylhexosamine pyrophosphorylase	UAP1
Deoxyuridine 5-triphosphate nucleotidohydrolase, mitochondrial	DUT
Glucokinase	GCKR
Hydroxyacyl-coenzyme A dehydrogenase, mitochondrial	HADH
Glutathione S-transferase Mu 1	GSTM1
Protein-L-isoaspartate(D-aspartate) O-methyltransferase	PCMT1
Non-secretory ribonuclease	RNASE2
ADP-ribosylation factor-like protein 5A	ARL5A
Bifunctional purine biosynthesis protein PURH	ATIC
Glutamate carboxypeptidase 2	FOLH1
Thymidylate kinase	DTYMK
Peptidyl-prolyl cis-trans isomerase FKBP1B	FKBP1B
Nicotinamide mononucleotide adenylyltransferase 3	NMNAT3
Disintegrin and metalloproteinase domain-containing protein 33	ADAM33
Ras-related C3 botulinum toxin substrate 1	RAC1
Inositol-trisphosphate 3-kinase A	ITPKA
Methionine aminopeptidase 2	METAP2
Histamine N-methyltransferase	HNMT
RAF proto-oncogene serine/threonine-protein kinase	RAF1
Leukotriene A-4 hydrolase	LTA4H
E-selectin	SELE
Mitogen-activated protein kinase 10	MAPK10
Bifunctional heparan sulfate N-deacetylase/N-sulfotransferase 1	NDST1
Glutathione S-transferase Mu 2	GSTM2
Serine/threonine-protein kinase 6	TSSK6
Death-associated protein kinase 1	DAPK1
Phosphopantothenoylcysteine decarboxylase	PPCDC
Histone-lysine N-methyltransferase, H3 lysine-79 specific	DOT1L
Sulfotransferase 1A1	SULT1A1
Apoptotic protease-activating factor 1	APAF1
L-xylulose reductase	DCXR
Maleylacetoacetate isomerase	GSTZ1
6-phosphofructo-2-kinase/fructose-2,6-biphosphatase 1	PFKFB1
Nucleoside diphosphate kinase B	NME2
Glucocorticoid receptor	NR3C1
Caspase-1	CASP1
Isovaleryl-CoA dehydrogenase, mitochondrial	IVD
Adenylate kinase isoenzyme 1	AK1
Kinesin-like protein KIF11	KIF11
PMS1 protein homolog 2	PMS2
Fibrinogen gamma chain	FGG
Bile salt sulfotransferase	SULT2A1
Phenylethanolamine N-methyltransferase	PNMT
Quinone oxidoreductase	CRYZ
Antigen peptide transporter 1	TAP1
Scavenger mRNA-decapping enzyme DcpS	DCPS
3-hydroxy-3-methylglutaryl-coenzyme A reductase	HMGCR
Riboflavin kinase	RFK
FK506-binding protein 3	FKBP3
Coagulation factor VII	F7
Serine/threonine-protein phosphatase PP1-gamma catalytic subunit	PPP1CC
Sepiapterin reductase	SPR
Amine oxidase [flavin-containing] B	MAOB
Estradiol 17-beta-dehydrogenase 1	HSD17B1
Acetylcholinesterase (cartwright blood group)	ACHE
Acid phosphatase	ACP4
Akt serine/threonine kinase 1	AKT1
Albumin	ALB
Alkaline phosphatase	ALPP
Alpha glucosidase	GAA
Alpha-amylase	AMY1
Annexin a5	ANXA5
Atpase plasma membrane ca2+ transporting 1	ATP2B1
Bcl2 apoptosis regulator	BCL2
Bone morphogenetic protein 3	BMP3
Butyrylcholinesterase	BCHE
Caspase 3	CASP3
Catalase	CAT
Ceruloplasmin	CP
Coagulation factor ii, thrombin	F2
C-reactive protein	CRP
Creatine kinase	CKB
Cytochrome b561	CYB561
Cytochrome-c oxidase	COX1
Dopamine beta-hydroxylase	DBH
Elastin	ELN
Epidermal growth factor	EGF
Erythropoietin	EPO
Gamma-glutamyltransferase	GGT7
Glucose-6-phosphate dehydrogenase	H6PD
Glutamic--pyruvic transaminase	GPT
Glutathione peroxidase	GPX
Glutathione peroxidase 1	GPX1
Glutathione transferase	GST
Heat shock protein 90 beta family member 1	HSP90B1
Hematopoietic prostaglandin d synthase	HPGDS
Heme oxygenase 1	HMOX1
Hydroxysteroid 17-beta dehydrogenase 6	HSD17B6
Hypoxia inducible factor 1 subunit alpha	HIF1AN
Insulin	INS
Integrin binding sialoprotein	IBSP
Interferon lambda receptor 1	IFNLR1
Interleukin 10	IL10
Interleukin 6	IL6
Lipase e, hormone sensitive type	LIPE
L-lactate dehydrogenase	LDHC
Lysozyme	LYZ
Mitogen-activated protein kinase 14	MAPK14
Mitogen-activated protein kinase 8	MAPK8
Myeloperoxidase	MPO
Myoglobin	MB
Nfe2 like bzip transcription factor 2	NFE2L2
Nitric oxide synthase 2	NOS2
Nitric oxide synthase 3	NOS3
Porphobilinogen synthase	ALAD
Prefoldin subunit 5	PFDN5
Prostaglandin-endoperoxide synthase 2	PTGS2
Regucalcin	RGN
Runx family transcription factor 2	RUNX2
Secreted phosphoprotein 1	SPP1
Solute carrier family 23 member 1	SLC23A1
Solute carrier family 23 member 2	SLC23A2
Superoxide dismutase 1	SOD1
Transferrin	TF
Trypsin	PRSS1
Tumor protein p53	TP53
Tyrosinase	TYR
Tyrosine hydroxylase	TH
Unspecific monooxygenase	CYP2E1
Vascular endothelial growth factor a	VEGFA
Xanthine dehydrogenase	XDH

## Sheet: Asthma
Target Name	Gene Name
Alpha-2-Macroglobulin	A2M
Aortic Aneurysm, Familial Abdominal 1	AAA1
Alpha And Gamma Adaptin Binding Protein	AAGAB
Aralkylamine N-Acetyltransferase	AANAT
ATP Binding Cassette Subfamily A Member 1	ABCA1
ATP Binding Cassette Subfamily A Member 12	ABCA12
ATP Binding Cassette Subfamily A Member 3	ABCA3
ATP Binding Cassette Subfamily B Member 1	ABCB1
ATP Binding Cassette Subfamily B Member 11	ABCB11
ATP Binding Cassette Subfamily B Member 5	ABCB5
ATP Binding Cassette Subfamily B Member 9	ABCB9
ATP Binding Cassette Subfamily C Member 1	ABCC1
ATP Binding Cassette Subfamily C Member 2	ABCC2
ATP Binding Cassette Subfamily C Member 8	ABCC8
ATP Binding Cassette Subfamily F Member 1	ABCF1
ATP Binding Cassette Subfamily G Member 2 (Junior Blood Group)	ABCG2
Abhydrolase Domain Containing 16A, Phospholipase	ABHD16A
ABI Family Member 3	ABI3
ABI Family Member 3 Binding Protein	ABI3BP
ABL Proto-Oncogene 1, Non-Receptor Tyrosine Kinase	ABL1
ABO, Alpha 1-3-N-Acetylgalactosaminyltransferase And Alpha 1-3-Galactosyltransferase	ABO
Acetyl-CoA Acyltransferase 1	ACAA1
Acyl-CoA Dehydrogenase Short Chain	ACADS
Acyl-CoA Binding Domain Containing 4	ACBD4
Angiotensin I Converting Enzyme	ACE
Angiotensin Converting Enzyme 2	ACE2
Atypical Chemokine Receptor 1 (Duffy Blood Group)	ACKR1
Aconitase 1	ACO1
Aconitase 2	ACO2
Acid Phosphatase 1	ACP1
Acid Phosphatase 5, Tartrate Resistant	ACP5
Acrosomal Vesicle Protein 1	ACRV1
Acyl-CoA Synthetase Long Chain Family Member 3	ACSL3
Actin Alpha 2, Smooth Muscle	ACTA2
Actin Like 9	ACTL9
Activin A Receptor Type 1	ACVR1
Activin A Receptor Type 1B	ACVR1B
Activin A Receptor Like Type 1	ACVRL1
Adenosine Deaminase	ADA
Adenosine Deaminase Domain Containing 1	ADAD1
ADAM Metallopeptidase Domain 12	ADAM12
ADAM Metallopeptidase Domain 17	ADAM17
ADAM Metallopeptidase Domain 23	ADAM23
ADAM Metallopeptidase Domain 33	ADAM33
ADAM Metallopeptidase Domain 8	ADAM8
ADAM Metallopeptidase Domain 9	ADAM9
ADAM Metallopeptidase With Thrombospondin Type 1 Motif 1	ADAMTS1
ADAM Metallopeptidase With Thrombospondin Type 1 Motif 10	ADAMTS10
ADAM Metallopeptidase With Thrombospondin Type 1 Motif 12	ADAMTS12
ADAM Metallopeptidase With Thrombospondin Type 1 Motif 15	ADAMTS15
ADAM Metallopeptidase With Thrombospondin Type 1 Motif 4	ADAMTS4
ADAM Metallopeptidase With Thrombospondin Type 1 Motif 9	ADAMTS9
ADAMTS Like 1	ADAMTSL1
ADAMTS Like 3	ADAMTSL3
Adenylate Cyclase 1	ADCY1
Adenylate Cyclase 10	ADCY10
Adenylate Cyclase 2	ADCY2
Adenylate Cyclase 3	ADCY3
Adenylate Cyclase 7	ADCY7
Adenylate Cyclase 8	ADCY8
Adenylate Cyclase 9	ADCY9
Adenylate Cyclase Activating Polypeptide 1	ADCYAP1
ADCYAP Receptor Type I	ADCYAP1R1
Adhesion G Protein-Coupled Receptor A1	ADGRA1
Adhesion G Protein-Coupled Receptor B2	ADGRB2
Adhesion G Protein-Coupled Receptor L1	ADGRL1
Adhesion G Protein-Coupled Receptor L3	ADGRL3
Alcohol Dehydrogenase 1B (Class I), Beta Polypeptide	ADH1B
Alcohol Dehydrogenase 1C (Class I), Gamma Polypeptide	ADH1C
Alcohol Dehydrogenase 5 (Class III), Chi Polypeptide	ADH5
Adiponectin, C1Q And Collagen Domain Containing	ADIPOQ
Adrenomedullin	ADM
2-Aminoethanethiol Dioxygenase	ADO
Adenosine A1 Receptor	ADORA1
Adenosine A2a Receptor	ADORA2A
Adenosine A2b Receptor	ADORA2B
Adenosine A3 Receptor	ADORA3
Adrenoceptor Alpha 1A	ADRA1A
Adrenoceptor Alpha 1B	ADRA1B
Adrenoceptor Alpha 1D	ADRA1D
Adrenoceptor Alpha 2A	ADRA2A
Adrenoceptor Alpha 2B	ADRA2B
Adrenoceptor Beta 1	ADRB1
Adrenoceptor Beta 2	ADRB2
Adrenoceptor Beta 3	ADRB3
AF4/FMR2 Family Member 4	AFF4
Alpha Fetoprotein	AFP
Advanced Glycosylation End-Product Specific Receptor	AGER
ArfGAP With FG Repeats 1	AGFG1
Amylo-Alpha-1, 6-Glucosidase, 4-Alpha-Glucanotransferase	AGL
Agmatinase	AGMAT
1-Acylglycerol-3-Phosphate O-Acyltransferase 1	AGPAT1
Alkylglycerone Phosphate Synthase	AGPS
Angiotensinogen	AGT
ATP/GTP Binding Carboxypeptidase 1	AGTPBP1
Angiotensin II Receptor Type 1	AGTR1
Abelson Helper Integration Site 1	AHI1
Aryl Hydrocarbon Receptor	AHR
Activation Induced Cytidine Deaminase	AICDA
Allograft Inflammatory Factor 1	AIF1
Absent In Melanoma 2	AIM2
Aminoacyl TRNA Synthetase Complex Interacting Multifunctional Protein 1	AIMP1
A-Kinase Anchoring Protein 13	AKAP13
Aldo-Keto Reductase Family 1 Member B	AKR1B1
Aldo-Keto Reductase Family 1 Member C3	AKR1C3
AKT Serine/Threonine Kinase 1	AKT1
Aminolevulinate Dehydratase	ALAD
Albumin	ALB
Aldehyde Dehydrogenase 2 Family Member	ALDH2
ALG9 Alpha-1,2-Mannosyltransferase	ALG9
Allantoicase	ALLC
ALMS1 Centrosome And Basal Body Associated Protein	ALMS1
Arachidonate 12-Lipoxygenase, 12S Type	ALOX12
Arachidonate 12-Lipoxygenase, 12R Type	ALOX12B
Arachidonate 15-Lipoxygenase	ALOX15
Arachidonate 15-Lipoxygenase Type B	ALOX15B
Arachidonate 5-Lipoxygenase	ALOX5
Arachidonate 5-Lipoxygenase Activating Protein	ALOX5AP
Arachidonate Lipoxygenase 3	ALOXE3
Alkaline Phosphatase, Placental	ALPP
Alpha-1-Microglobulin/Bikunin Precursor	AMBP
Anaphase Promoting Complex Subunit 1	ANAPC1
Angiogenin	ANG
Angiopoietin 1	ANGPT1
Angiopoietin 2	ANGPT2
Ankyrin 1	ANK1
Ankyrin Repeat And EF-Hand Domain Containing 1	ANKEF1
Ankyrin Repeat Domain 52	ANKRD52
Anoctamin 1	ANO1
Anoctamin 3	ANO3
Acidic Nuclear Phosphoprotein 32 Family Member A	ANP32A
Acidic Nuclear Phosphoprotein 32 Family Member B	ANP32B
Alanyl Aminopeptidase, Membrane	ANPEP
Annexin A1	ANXA1
Annexin A2	ANXA2
Annexin A5	ANXA5
Acyloxyacyl Hydrolase	AOAH
Amine Oxidase Copper Containing 1	AOC1
Amine Oxidase Copper Containing 3	AOC3
Adaptor Related Protein Complex 1 Subunit Sigma 3	AP1S3
Adaptor Related Protein Complex 5 Subunit Beta 1	AP5B1
APC Regulator Of WNT Signaling Pathway	APC
Apurinic/Apyrimidinic Endodeoxyribonuclease 1	APEX1
Apolipoprotein A1	APOA1
Apolipoprotein A2	APOA2
Apolipoprotein B	APOB
Apolipoprotein E	APOE
Apolipoprotein F	APOF
Apolipoprotein H	APOH
Apolipoprotein M	APOM
Amyloid Beta Precursor Protein	APP
Aquaporin 1 (Colton Blood Group)	AQP1
Aquaporin 2	AQP2
Aquaporin 4	AQP4
Aquaporin 5	AQP5
Androgen Receptor	AR
Amphiregulin	AREG
ADP Ribosylation Factor Related Protein 1	ARFRP1
Arginase 1	ARG1
Arginase 2	ARG2
Rho GTPase Activating Protein 27	ARHGAP27
ADP Ribosylation Factor Like GTPase 6	ARL6
Aryl Hydrocarbon Receptor Nuclear Translocator	ARNT
CAMP Regulated Phosphoprotein 21	ARPP21
Arrestin Beta 1	ARRB1
Arrestin Beta 2	ARRB2
Arrestin Domain Containing 1	ARRDC1
Arylsulfatase B	ARSB
Arylsulfatase L	ARSL
ARVCF Delta Catenin Family Member	ARVCF
Ankyrin Repeat And SOCS Box Containing 3	ASB3
Ankyrin Repeat And SOCS Box Containing 8	ASB8
Aspartic Peptidase Retroviral Like 1	ASPRV1
Astrotactin 2	ASTN2
ASXL Transcriptional Regulator 1	ASXL1
Alpha Tubulin Acetyltransferase 1	ATAT1
Activating Transcription Factor 3	ATF3
Activating Transcription Factor 6	ATF6
Activating Transcription Factor 6 Beta	ATF6B
Autophagy Related 3	ATG3
Autophagy Related 4B Cysteine Peptidase	ATG4B
Autophagy Related 5	ATG5
Autophagy Related 7	ATG7
ATPase H+/K+ Transporting Non-Gastric Alpha2 Subunit	ATP12A
ATPase Na+/K+ Transporting Subunit Alpha 1	ATP1A1
ATPase Sarcoplasmic/Endoplasmic Reticulum Ca2+ Transporting 2	ATP2A2
ATPase Sarcoplasmic/Endoplasmic Reticulum Ca2+ Transporting 3	ATP2A3
ATPase H+/K+ Transporting Subunit Alpha	ATP4A
ATP Synthase Membrane Subunit G	ATP5MG
ATPase H+ Transporting V1 Subunit G2	ATP6V1G2
ATPase H+ Transporting V1 Subunit G3	ATP6V1G3
ATPase Copper Transporting Alpha	ATP7A
ATPase Phospholipid Transporting 8A1	ATP8A1
ATP Synthase Mitochondrial F1 Complex Assembly Factor 1	ATPAF1
ATR Interacting Protein	ATRIP
Attractin	ATRN
Ataxin 2	ATXN2
AXL Receptor Tyrosine Kinase	AXL
Beta-1,3-Galactosyltransferase 4	B3GALT4
Beta-1,3-Glucuronyltransferase 1	B3GAT1
Beta-1,4-Galactosyltransferase 3	B4GALT3
BTB Domain And CNC Homolog 2	BACH2
BAG Cochaperone 6	BAG6
BTG3 Associated Nuclear Protein	BANP
BarH Like Homeobox 2	BARHL2
Basic Leucine Zipper ATF-Like Transcription Factor	BATF
BCL2 Associated X, Apoptosis Regulator	BAX
Bromodomain Adjacent To Zinc Finger Domain 2A	BAZ2A
BBSome Interacting Protein 1	BBIP1
Bardet-Biedl Syndrome 1	BBS1
Bardet-Biedl Syndrome 10	BBS10
Bardet-Biedl Syndrome 12	BBS12
Bardet-Biedl Syndrome 2	BBS2
Bardet-Biedl Syndrome 4	BBS4
Bardet-Biedl Syndrome 5	BBS5
Bardet-Biedl Syndrome 7	BBS7
Bardet-Biedl Syndrome 9	BBS9
BCDIN3 Domain Containing RNA Methyltransferase	BCDIN3D
BAF Chromatin Remodeling Complex Subunit BCL11B	BCL11B
BCL2 Apoptosis Regulator	BCL2
BCL2 Related Protein A1	BCL2A1
BCL2 Like 1	BCL2L1
BCL2 Like 11	BCL2L11
BCL2 Like 13	BCL2L13
BCL6 Transcription Repressor	BCL6
BCL9 Like	BCL9L
BCR Activator Of RhoGEF And GTPase	BCR
Bradykinin Receptor B1	BDKRB1
Bradykinin Receptor B2	BDKRB2
Brain Derived Neurotrophic Factor	BDNF
Beclin 1	BECN1
Bestrophin 1	BEST1
Bone Gamma-Carboxyglutamate Protein	BGLAP
Basic Helix-Loop-Helix Family Member E40	BHLHE40
BH3 Interacting Domain Death Agonist	BID
Baculoviral IAP Repeat Containing 3	BIRC3
Baculoviral IAP Repeat Containing 5	BIRC5
BLK Proto-Oncogene, Src Family Tyrosine Kinase	BLK
Biogenesis Of Lysosomal Organelles Complex 1 Subunit 3	BLOC1S3
Bone Morphogenetic Protein 2	BMP2
Bone Morphogenetic Protein 4	BMP4
Bone Morphogenetic Protein 6	BMP6
Bone Morphogenetic Protein 7	BMP7
Bone Morphogenetic Protein Receptor Type 1A	BMPR1A
Bone Morphogenetic Protein Receptor Type 1B	BMPR1B
Bone Morphogenetic Protein Receptor Type 2	BMPR2
Bactericidal Permeability Increasing Protein	BPI
BPI Fold Containing Family A Member 1	BPIFA1
BRCA1 Associated Protein	BRAP
BRCA2 DNA Repair Associated	BRCA2
Bromodomain Containing 2	BRD2
BRMS1 Like Transcriptional Repressor	BRMS1L
Basigin (Ok Blood Group)	BSG
Bone Marrow Stromal Cell Antigen 1	BST1
Bone Marrow Stromal Cell Antigen 2	BST2
Biotinidase	BTD
BTG Anti-Proliferation Factor 4	BTG4
Bruton Tyrosine Kinase	BTK
Butyrophilin Like 2	BTNL2
Chromosome 11 Open Reading Frame 71	C11orf71
Chromosome 12 Open Reading Frame 43	C12orf43
Chromosome 19 Open Reading Frame 12	C19orf12
Chromosome 1 Open Reading Frame 100	C1orf100
Chromosome 1 Open Reading Frame 56	C1orf56
C1q And TNF Related 3	C1QTNF3
Chromosome 21 Open Reading Frame 140	C21orf140
Complement C3	C3
Complement C3a Receptor 1	C3AR1
Complement C4A (Rodgers Blood Group)	C4A
Complement C4B (Chido Blood Group)	C4B
Complement C5	C5
Complement C5a Receptor 1	C5AR1
Chromosome 5 Open Reading Frame 46	C5orf46
Chromosome 6 Open Reading Frame 118	C6orf118
Chromosome 6 Open Reading Frame 15	C6orf15
Chromosome 6 Open Reading Frame 47	C6orf47
Chromosome 6 Open Reading Frame 58	C6orf58
Chromosome 9 Open Reading Frame 24	C9orf24
Carbonic Anhydrase 10	CA10
Carbonic Anhydrase 2	CA2
Carbonic Anhydrase 9	CA9
Calcium Voltage-Gated Channel Subunit Alpha1 B	CACNA1B
Calcium Voltage-Gated Channel Auxiliary Subunit Alpha2delta 1	CACNA2D1
Calcium Voltage-Gated Channel Auxiliary Subunit Gamma 6	CACNG6
Calbindin 2	CALB2
Calcitonin Related Polypeptide Alpha	CALCA
Calreticulin	CALR
Calcium/Calmodulin Dependent Protein Kinase IV	CAMK4
Cathelicidin Antimicrobial Peptide	CAMP
Calcium Activated Nucleotidase 1	CANT1
Calnexin	CANX
Calpain 14	CAPN14
Calcyphosine Like	CAPSL
Caspase Recruitment Domain Family Member 11	CARD11
Capping Protein Regulator And Myosin 1 Linker 2	CARMIL2
CASC3 Exon Junction Complex Subunit	CASC3
Caspase 1	CASP1
Caspase 10	CASP10
Caspase 14	CASP14
Caspase 3	CASP3
Caspase 8	CASP8
Caspase 9	CASP9
Calcium Sensing Receptor	CASR
Catalase	CAT
Cation Channel Sperm Associated 1	CATSPER1
Caveolin 1	CAV1
Cbl Proto-Oncogene	CBL
Cerebellin 3 Precursor	CBLN3
Coiled-Coil Domain Containing 134	CCDC134
Coiled-Coil Domain Containing 184	CCDC184
Coiled-Coil Domain Containing 28B	CCDC28B
Coiled-Coil Domain Containing 61	CCDC61
Coiled-Coil Alpha-Helical Rod Protein 1	CCHCR1
Cholecystokinin	CCK
C-C Motif Chemokine Ligand 1	CCL1
C-C Motif Chemokine Ligand 11	CCL11
C-C Motif Chemokine Ligand 13	CCL13
C-C Motif Chemokine Ligand 15	CCL15
C-C Motif Chemokine Ligand 17	CCL17
C-C Motif Chemokine Ligand 18	CCL18
C-C Motif Chemokine Ligand 19	CCL19
C-C Motif Chemokine Ligand 2	CCL2
C-C Motif Chemokine Ligand 20	CCL20
C-C Motif Chemokine Ligand 21	CCL21
C-C Motif Chemokine Ligand 22	CCL22
C-C Motif Chemokine Ligand 23	CCL23
C-C Motif Chemokine Ligand 24	CCL24
C-C Motif Chemokine Ligand 25	CCL25
C-C Motif Chemokine Ligand 26	CCL26
C-C Motif Chemokine Ligand 27	CCL27
C-C Motif Chemokine Ligand 28	CCL28
C-C Motif Chemokine Ligand 3	CCL3
C-C Motif Chemokine Ligand 3 Like 1	CCL3L1
C-C Motif Chemokine Ligand 4	CCL4
C-C Motif Chemokine Ligand 5	CCL5
C-C Motif Chemokine Ligand 7	CCL7
C-C Motif Chemokine Ligand 8	CCL8
Cellular Communication Network Factor 2	CCN2
Cellular Communication Network Factor 4	CCN4
Cyclin D1	CCND1
Cyclin I Family Member 2	CCNI2
Cyclin T1	CCNT1
C-C Motif Chemokine Receptor 1	CCR1
C-C Motif Chemokine Receptor 10	CCR10
C-C Motif Chemokine Receptor 2	CCR2
C-C Motif Chemokine Receptor 3	CCR3
C-C Motif Chemokine Receptor 4	CCR4
C-C Motif Chemokine Receptor 5	CCR5
C-C Motif Chemokine Receptor 6	CCR6
C-C Motif Chemokine Receptor 7	CCR7
C-C Motif Chemokine Receptor 8	CCR8
C-C Motif Chemokine Receptor 9	CCR9
CD14 Molecule	CD14
CD160 Molecule	CD160
CD163 Molecule	CD163
CD1a Molecule	CD1A
CD1c Molecule	CD1C
CD1d Molecule	CD1D
CD2 Molecule	CD2
CD200 Molecule	CD200
CD207 Molecule	CD207
CD209 Molecule	CD209
CD247 Molecule	CD247
CD27 Molecule	CD27
CD274 Molecule	CD274
CD276 Molecule	CD276
CD28 Molecule	CD28
CD34 Molecule	CD34
CD36 Molecule	CD36
CD38 Molecule	CD38
CD3e Molecule	CD3E
CD4 Molecule	CD4
CD40 Molecule	CD40
CD40 Ligand	CD40LG
CD44 Molecule (Indian Blood Group)	CD44
CD46 Molecule	CD46
CD48 Molecule	CD48
CD53 Molecule	CD53
CD55 Molecule (Cromer Blood Group)	CD55
CD58 Molecule	CD58
CD63 Molecule	CD63
CD69 Molecule	CD69
CD70 Molecule	CD70
CD79a Molecule	CD79A
CD80 Molecule	CD80
CD83 Molecule	CD83
CD86 Molecule	CD86
CD8a Molecule	CD8A
CD9 Molecule	CD9
Cell Division Cycle 25B	CDC25B
Cell Division Cycle 27	CDC27
Cell Division Cycle 5 Like	CDC5L
Cell Division Cycle 6	CDC6
Cell Division Cycle 73	CDC73
Cadherin 1	CDH1
Cadherin 13	CDH13
Cadherin Related 23	CDH23
Cadherin 26	CDH26
Cadherin Related Family Member 3	CDHR3
Cadherin Related Family Member 5	CDHR5
Cyclin Dependent Kinase 12	CDK12
Cyclin Dependent Kinase 2	CDK2
Cyclin Dependent Kinase 2 Associated Protein 1	CDK2AP1
Cyclin Dependent Kinase Inhibitor 1B	CDKN1B
Cyclin Dependent Kinase Inhibitor 1C	CDKN1C
Cyclin Dependent Kinase Inhibitor 2A	CDKN2A
Cyclin Dependent Kinase Inhibitor 2B	CDKN2B
Cyclin Dependent Kinase Inhibitor 3	CDKN3
Cell Adhesion Associated, Oncogene Regulated	CDON
Corneodesmosin	CDSN
CEA Cell Adhesion Molecule 3	CEACAM3
CEA Cell Adhesion Molecule 5	CEACAM5
CEA Cell Adhesion Molecule 6	CEACAM6
CCAAT Enhancer Binding Protein Alpha	CEBPA
CCAAT Enhancer Binding Protein Beta	CEBPB
CUGBP Elav-Like Family Member 2	CELF2
CUGBP Elav-Like Family Member 3	CELF3
Centrosomal AT-AC Splicing Factor	CENATAC
Centrosomal Protein 19	CEP19
Centrosomal Protein 290	CEP290
Centrosomal Protein 295	CEP295
Centrosomal Protein 68	CEP68
Centrosomal Protein 89	CEP89
Centrin 2	CETN2
Cholesteryl Ester Transfer Protein	CETP
Cilia And Flagella Associated Protein 126	CFAP126
Complement Factor D	CFD
Complement Factor H	CFH
Complement Factor H Related 1	CFHR1
Complement Factor H Related 2	CFHR2
Cofilin 1	CFL1
Cofilin 2	CFL2
CASP8 And FADD Like Apoptosis Regulator	CFLAR
CF Transmembrane Conductance Regulator	CFTR
Glycoprotein Hormones, Alpha Polypeptide	CGA
Chorionic Gonadotropin Subunit Beta 5	CGB5
Cingulin	CGN
Choline O-Acetyltransferase	CHAT
Chromodomain Helicase DNA Binding Protein 6	CHD6
Chromodomain Helicase DNA Binding Protein 7	CHD7
Checkpoint Kinase 1	CHEK1
Chromogranin A	CHGA
Chitinase 3 Like 1	CHI3L1
Chitinase Acidic	CHIA
Chitinase 1	CHIT1
CHM Like Rab Escort Protein	CHML
Calcineurin Like EF-Hand Protein 1	CHP1
Cholinergic Receptor Muscarinic 1	CHRM1
Cholinergic Receptor Muscarinic 2	CHRM2
Cholinergic Receptor Muscarinic 3	CHRM3
Cholinergic Receptor Nicotinic Alpha 1 Subunit	CHRNA1
Cholinergic Receptor Nicotinic Alpha 7 Subunit	CHRNA7
Carbohydrate Sulfotransferase 8	CHST8
Component Of Inhibitor Of Nuclear Factor Kappa B Kinase Complex	CHUK
Class II Major Histocompatibility Complex Transactivator	CIITA
Cytokine Inducible SH2 Containing Protein	CISH
Cbp/P300 Interacting Transactivator With Glu/Asp Rich Carboxy-Terminal Domain 2	CITED2
Cytoplasmic Linker Associated Protein 2	CLASP2
CLK4 Associating Serine/Arginine Rich Protein	CLASRP
Charcot-Leyden Crystal Galectin	CLC
Chloride Channel Accessory 1	CLCA1
Chloride Channel Accessory 4	CLCA4
Chloride Voltage-Gated Channel 3	CLCN3
Chloride Voltage-Gated Channel 5	CLCN5
Claudin 18	CLDN18
Claudin 5	CLDN5
Claudin 7	CLDN7
C-Type Lectin Domain Family 12 Member A	CLEC12A
C-Type Lectin Domain Containing 16A	CLEC16A
C-Type Lectin Domain Family 1 Member A	CLEC1A
C-Type Lectin Domain Family 4 Member D	CLEC4D
C-Type Lectin Domain Family 4 Member M	CLEC4M
C-Type Lectin Domain Containing 7A	CLEC7A
Chloride Intracellular Channel 1	CLIC1
Chloride Intracellular Channel 2	CLIC2
Chloride Intracellular Channel 6	CLIC6
Chloride Nucleotide-Sensitive Channel 1A	CLNS1A
Clusterin	CLU
Chymase 1	CMA1
Chemerin Chemokine-Like Receptor 2	CMKLR2
Cornichon Family AMPA Receptor Auxiliary Protein 3	CNIH3
CCR4-NOT Transcription Complex Subunit 10	CNOT10
Cannabinoid Receptor 1	CNR1
Centlein	CNTLN
Contactin 2	CNTN2
Centriolin	CNTRL
Component Of Oligomeric Golgi Complex 6	COG6
Collagen Type XI Alpha 2 Chain	COL11A2
Collagen Type XVI Alpha 1 Chain	COL16A1
Collagen Type XVIII Alpha 1 Chain	COL18A1
Collagen Type I Alpha 1 Chain	COL1A1
Collagen Type I Alpha 2 Chain	COL1A2
Collagen Type XXII Alpha 1 Chain	COL22A1
Collagen Type XXVI Alpha 1 Chain	COL26A1
Collagen Type II Alpha 1 Chain	COL2A1
Collagen Type IV Alpha 1 Chain	COL4A1
Collagen Type V Alpha 1 Chain	COL5A1
Collagen Type V Alpha 2 Chain	COL5A2
Collagen Type VI Alpha 5 Chain	COL6A5
Collectin Subfamily Member 10	COLEC10
COMM Domain Containing 10	COMMD10
Catechol-O-Methyltransferase	COMT
Coenzyme Q5, Methyltransferase	COQ5
Cytochrome C Oxidase Subunit 4I2	COX4I2
Cytochrome C Oxidase Subunit 5A	COX5A
Ceruloplasmin	CP
Carboxypeptidase A3	CPA3
Carboxypeptidase B2	CPB2
Carboxypeptidase M	CPM
Carboxypeptidase N Subunit 1	CPN1
Carboxypeptidase O	CPO
Carbamoyl-Phosphate Synthase 1	CPS1
Cleavage And Polyadenylation Specific Factor 4	CPSF4
Cleavage And Polyadenylation Specific Factor 7	CPSF7
Complement C3b/C4b Receptor 1 (Knops Blood Group)	CR1
Complement C3d Receptor 2	CR2
Carnitine O-Acetyltransferase	CRAT
Crumbs Cell Polarity Complex Component 1	CRB1
Cysteine Rich C-Terminal 1	CRCT1
CAMP Responsive Element Binding Protein 1	CREB1
CAMP Responsive Element Binding Protein 3 Like 2	CREB3L2
CAMP Responsive Element Binding Protein 5	CREB5
CREB Binding Protein	CREBBP
CAMP Responsive Element Binding Protein Like 2	CREBL2
Cellular Repressor Of E1A Stimulated Genes 1	CREG1
CAMP Responsive Element Modulator	CREM
Corticotropin Releasing Hormone	CRH
Corticotropin Releasing Hormone Binding Protein	CRHBP
Corticotropin Releasing Hormone Receptor 1	CRHR1
Corticotropin Releasing Hormone Receptor 2	CRHR2
Cysteine Rich Transmembrane BMP Regulator 1	CRIM1
Cysteine Rich Secretory Protein 3	CRISP3
Cysteine Rich Secretory Protein LCCL Domain Containing 2	CRISPLD2
CRK Like Proto-Oncogene, Adaptor Protein	CRKL
Cytokine Receptor Like Factor 2	CRLF2
Cornulin	CRNN
C-Reactive Protein	CRP
Cytotoxic And Regulatory T Cell Molecule	CRTAM
Cartilage Associated Protein	CRTAP
Cold Shock Domain Containing C2	CSDC2
Colony Stimulating Factor 1	CSF1
Colony Stimulating Factor 1 Receptor	CSF1R
Colony Stimulating Factor 2	CSF2
Colony Stimulating Factor 2 Receptor Subunit Beta	CSF2RB
Colony Stimulating Factor 3	CSF3
Colony Stimulating Factor 3 Receptor	CSF3R
C-Terminal Src Kinase	CSK
CUB And Sushi Multiple Domains 1	CSMD1
Casein Alpha S1	CSN1S1
Casein Kappa	CSN3
Casein Kinase 2 Beta	CSNK2B
Cystatin A	CSTA
CCCTC-Binding Factor	CTCF
CTD Small Phosphatase 2	CTDSP2
Cystathionine Gamma-Lyase	CTH
Cytotoxic T-Lymphocyte Associated Protein 4	CTLA4
Catenin Alpha 1	CTNNA1
Catenin Alpha 3	CTNNA3
Catenin Alpha Like 1	CTNNAL1
Catenin Beta 1	CTNNB1
Catenin Beta Like 1	CTNNBL1
Catenin Delta 2	CTNND2
CTR9 Homolog, Paf1/RNA Polymerase II Complex Component	CTR9
Chymotrypsin Like	CTRL
Cathepsin B	CTSB
Cathepsin E	CTSE
Cathepsin G	CTSG
Cathepsin H	CTSH
Cathepsin K	CTSK
Cathepsin L	CTSL
Cathepsin S	CTSS
Cathepsin W	CTSW
Cortactin	CTTN
CWC22 Spliceosome Associated Protein Homolog	CWC22
C-X3-C Motif Chemokine Ligand 1	CX3CL1
C-X3-C Motif Chemokine Receptor 1	CX3CR1
C-X-C Motif Chemokine Ligand 1	CXCL1
C-X-C Motif Chemokine Ligand 10	CXCL10
C-X-C Motif Chemokine Ligand 11	CXCL11
C-X-C Motif Chemokine Ligand 12	CXCL12
C-X-C Motif Chemokine Ligand 13	CXCL13
C-X-C Motif Chemokine Ligand 17	CXCL17
C-X-C Motif Chemokine Ligand 2	CXCL2
C-X-C Motif Chemokine Ligand 3	CXCL3
C-X-C Motif Chemokine Ligand 5	CXCL5
C-X-C Motif Chemokine Ligand 6	CXCL6
C-X-C Motif Chemokine Ligand 8	CXCL8
C-X-C Motif Chemokine Ligand 9	CXCL9
C-X-C Motif Chemokine Receptor 1	CXCR1
C-X-C Motif Chemokine Receptor 2	CXCR2
C-X-C Motif Chemokine Receptor 3	CXCR3
C-X-C Motif Chemokine Receptor 4	CXCR4
C-X-C Motif Chemokine Receptor 5	CXCR5
Cytochrome B-245 Alpha Chain	CYBA
Cytochrome B-245 Beta Chain	CYBB
Cytochrome C, Somatic	CYCS
Cytoplasmic FMR1 Interacting Protein 2	CYFIP2
CYLD Lysine 63 Deubiquitinase	CYLD
Cytochrome P450 Family 11 Subfamily A Member 1	CYP11A1
Cytochrome P450 Family 1 Subfamily A Member 1	CYP1A1
Cytochrome P450 Family 1 Subfamily A Member 2	CYP1A2
Cytochrome P450 Family 1 Subfamily B Member 1	CYP1B1
Cytochrome P450 Family 21 Subfamily A Member 2	CYP21A2
Cytochrome P450 Family 24 Subfamily A Member 1	CYP24A1
Cytochrome P450 Family 26 Subfamily A Member 1	CYP26A1
Cytochrome P450 Family 27 Subfamily A Member 1	CYP27A1
Cytochrome P450 Family 27 Subfamily B Member 1	CYP27B1
Cytochrome P450 Family 2 Subfamily C Member 19	CYP2C19
Cytochrome P450 Family 2 Subfamily C Member 9	CYP2C9
Cytochrome P450 Family 2 Subfamily D Member 6	CYP2D6
Cytochrome P450 Family 2 Subfamily E Member 1	CYP2E1
Cytochrome P450 Family 2 Subfamily J Member 2	CYP2J2
Cytochrome P450 Family 2 Subfamily R Member 1	CYP2R1
Cytochrome P450 Family 3 Subfamily A Member 4	CYP3A4
Cytochrome P450 Family 3 Subfamily A Member 5	CYP3A5
Cytochrome P450 Family 4 Subfamily F Member 22	CYP4F22
Cytochrome P450 Family 4 Subfamily F Member 3	CYP4F3
Cysteinyl Leukotriene Receptor 1	CYSLTR1
Cysteinyl Leukotriene Receptor 2	CYSLTR2
Cysteine And Tyrosine Rich 1	CYYR1
D-2-Hydroxyglutarate Dehydrogenase	D2HGDH
Defender Against Cell Death 1	DAD1
Death Associated Protein 3	DAP3
Death Domain Associated Protein	DAXX
Dopamine Beta-Hydroxylase	DBH
Developing Brain Homeobox 1	DBX1
DDB1 And CUL4 Associated Factor 5	DCAF5
Dephospho-CoA Kinase Domain Containing	DCAKD
Discoidin, CUB And LCCL Domain Containing 2	DCBLD2
Dermcidin	DCD
Doublecortin Domain Containing 2C	DCDC2C
Doublecortin Like Kinase 1	DCLK1
DNA Cross-Link Repair 1C	DCLRE1C
Decorin	DCN
Dynactin Subunit 4	DCTN4
Dimethylarginine Dimethylaminohydrolase 2	DDAH2
Dopa Decarboxylase	DDC
DNA Damage Inducible Transcript 3	DDIT3
D-Aspartate Oxidase	DDO
Discoidin Domain Receptor Tyrosine Kinase 1	DDR1
DEAD-Box Helicase 1	DDX1
DExD-Box Helicase 39B	DDX39B
DEAD-Box Helicase 41	DDX41
DExD/H-Box Helicase 58	DDX58
DEAD-Box Helicase 6	DDX6
Death Effector Domain Containing	DEDD
DEF6 Guanine Nucleotide Exchange Factor	DEF6
Defensin Beta 1	DEFB1
Defensin Beta 103A	DEFB103A
Defensin Beta 103B	DEFB103B
Defensin Beta 4A	DEFB4A
DENN Domain Containing 1A	DENND1A
DENN Domain Containing 1B	DENND1B
Desumoylating Isopeptidase 2	DESI2
Deuterosome Assembly Protein 1	DEUP1
Dexi Homolog	DEXI
Diacylglycerol Kinase Epsilon	DGKE
Diacylglycerol Kinase Gamma	DGKG
Diacylglycerol Kinase Eta	DGKH
DEAH-Box Helicase 16	DHX16
DIS3 Like Exosome 3'-5' Exoribonuclease	DIS3L
Dispatched RND Transporter Family Member 1	DISP1
Dickkopf WNT Signaling Pathway Inhibitor 1	DKK1
Deleted In Lymphocytic Leukemia 7	DLEU7
Delta Like Canonical Notch Ligand 1	DLL1
DM1 Protein Kinase	DMPK
Doublesex And Mab-3 Related Transcription Factor 1	DMRT1
DMRT Like Family A1	DMRTA1
DM1 Locus, WD Repeat Containing	DMWD
Dmx Like 2	DMXL2
Dynein Axonemal Heavy Chain 8	DNAH8
DnaJ Heat Shock Protein Family (Hsp40) Member B1	DNAJB1
DnaJ Heat Shock Protein Family (Hsp40) Member B8	DNAJB8
DnaJ Heat Shock Protein Family (Hsp40) Member C14	DNAJC14
DnaJ Heat Shock Protein Family (Hsp40) Member C3	DNAJC3
Deoxyribonuclease 1	DNASE1
Deoxyribonuclease 1 Like 3	DNASE1L3
Dedicator Of Cytokinesis 1	DOCK1
Dedicator Of Cytokinesis 10	DOCK10
Dedicator Of Cytokinesis 2	DOCK2
Dedicator Of Cytokinesis 8	DOCK8
Dedicator Of Cytokinesis 9	DOCK9
Docking Protein 1	DOK1
DOP1 Leucine Zipper Like Protein A	DOP1A
Dipeptidyl Peptidase Like 10	DPP10
Dipeptidyl Peptidase 4	DPP4
Dipeptidyl Peptidase Like 6	DPP6
Dpy-19 Like C-Mannosyltransferase 3	DPY19L3
Dopamine Receptor D2	DRD2
Dopamine Receptor D3	DRD3
Dopamine Receptor D4	DRD4
Desmocollin 1	DSC1
Desmoglein 1	DSG1
Dentin Sialophosphoprotein	DSPP
Dystrobrevin Binding Protein 1	DTNBP1
Dual Specificity Phosphatase 1	DUSP1
Dual Specificity Phosphatase 10	DUSP10
Dual Specificity Phosphatase 12	DUSP12
Dual Specificity Phosphatase 19	DUSP19
Dual Specificity Phosphatase 2	DUSP2
Dual Specificity Phosphatase 4	DUSP4
Decapping Exoribonuclease	DXO
Dynein Cytoplasmic 2 Heavy Chain 1	DYNC2H1
Dynein Light Chain Tctex-Type 1	DYNLT1
E2F Associated Phosphoprotein	EAPP
Epstein-Barr Virus Induced 3	EBI3
Endothelin Converting Enzyme 1	ECE1
EGF Like Repeats And Discoidin Domains 3	EDIL3
Endothelin 1	EDN1
Endothelin 2	EDN2
Endothelin Receptor Type A	EDNRA
Endothelin Receptor Type B	EDNRB
EEF1A Lysine Methyltransferase 3	EEF1AKMT3
Eukaryotic Elongation Factor, Selenocysteine-TRNA Specific	EEFSEC
EF-Hand Calcium Binding Domain 13	EFCAB13
EGF Containing Fibulin Extracellular Matrix Protein 2	EFEMP2
Ephrin A1	EFNA1
EFR3 Homolog B	EFR3B
Elongation Factor Tu GTP Binding Domain Containing 2	EFTUD2
Epidermal Growth Factor	EGF
EGF Like Domain Multiple 8	EGFL8
Epidermal Growth Factor Receptor	EGFR
Early Growth Response 1	EGR1
Early Growth Response 2	EGR2
EH Domain Binding Protein 1 Like 1	EHBP1L1
ETS Homologous Factor	EHF
Euchromatic Histone Lysine Methyltransferase 1	EHMT1
Euchromatic Histone Lysine Methyltransferase 2	EHMT2
Eukaryotic Translation Initiation Factor 2 Alpha Kinase 2	EIF2AK2
Eukaryotic Translation Initiation Factor 2 Subunit Alpha	EIF2S1
Eukaryotic Translation Initiation Factor 4E	EIF4E
ElaC Ribonuclease Z 2	ELAC2
Elastase, Neutrophil Expressed	ELANE
ELAV Like RNA Binding Protein 2	ELAVL2
E74 Like ETS Transcription Factor 3	ELF3
E74 Like ETS Transcription Factor 5	ELF5
ETS Transcription Factor ELK3	ELK3
Elastin	ELN
ELOVL Fatty Acid Elongase 4	ELOVL4
Elongator Acetyltransferase Complex Subunit 1	ELP1
EMAP Like 3	EML3
EMSY Transcriptional Repressor, BRCA2 Interacting	EMSY
Endonuclease, Poly(U) Specific	ENDOU
Enolase 1	ENO1
Enolase 2	ENO2
Ectonucleotide Pyrophosphatase/Phosphodiesterase 1	ENPP1
Ectonucleotide Pyrophosphatase/Phosphodiesterase 2	ENPP2
Ectonucleotide Pyrophosphatase/Phosphodiesterase 3	ENPP3
Ectonucleoside Triphosphate Diphosphohydrolase 1	ENTPD1
E1A Binding Protein P300	EP300
Epoxide Hydrolase 1	EPHX1
Epoxide Hydrolase 2	EPHX2
Erythropoietin	EPO
Glutamyl-Prolyl-TRNA Synthetase 1	EPRS1
Eosinophil Peroxidase	EPX
Erb-B2 Receptor Tyrosine Kinase 2	ERBB2
Erb-B2 Receptor Tyrosine Kinase 3	ERBB3
Erb-B2 Receptor Tyrosine Kinase 4	ERBB4
ERCC Excision Repair 1, Endonuclease Non-Catalytic Subunit	ERCC1
ERCC Excision Repair 2, TFIIH Core Complex Helicase Subunit	ERCC2
ERCC Excision Repair 3, TFIIH Core Complex Helicase Subunit	ERCC3
ERCC Excision Repair 6, Chromatin Remodeling Factor	ERCC6
Endoplasmic Reticulum Metallopeptidase 1	ERMP1
Endoplasmic Reticulum Oxidoreductase 1 Beta	ERO1B
Esterase D	ESD
Endothelial Cell Specific Molecule 1	ESM1
Estrogen Receptor 1	ESR1
Extended Synaptotagmin 1	ESYT1
ETS Proto-Oncogene 1, Transcription Factor	ETS1
ETS Proto-Oncogene 2, Transcription Factor	ETS2
ETS Variant Transcription Factor 5	ETV5
Exonuclease 3'-5' Domain Containing 1	EXD1
Ezrin	EZR
Coagulation Factor X	F10
Coagulation Factor XIII A Chain	F13A1
Coagulation Factor II, Thrombin	F2
Coagulation Factor II Thrombin Receptor	F2R
F2R Like Trypsin Receptor 1	F2RL1
F2R Like Thrombin Or Trypsin Receptor 3	F2RL3
Coagulation Factor III, Tissue Factor	F3
Coagulation Factor V	F5
Coagulation Factor VIII	F8
Coagulation Factor IX	F9
Fatty Acid Binding Protein 1	FABP1
Fatty Acid Binding Protein 4	FABP4
Fas Associated Via Death Domain	FADD
Fatty Acid Desaturase 1	FADS1
Fatty Acid Desaturase 2	FADS2
Fatty Acid Desaturase 3	FADS3
Fas Apoptotic Inhibitory Molecule 2	FAIM2
Family With Sequence Similarity 114 Member A1	FAM114A1
Family With Sequence Similarity 117 Member A	FAM117A
Family With Sequence Similarity 167 Member A	FAM167A
Family With Sequence Similarity 177 Member A1	FAM177A1
Family With Sequence Similarity 216 Member A	FAM216A
Family With Sequence Similarity 76 Member B	FAM76B
Family With Sequence Similarity 81 Member B	FAM81B
Family With Sequence Similarity 9 Member C	FAM9C
Fibronectin Type III And Ankyrin Repeat Domains 1	FANK1
Fatty Acyl-CoA Reductase 1	FAR1
Fas Cell Surface Death Receptor	FAS
Fas Ligand	FASLG
Fas Activated Serine/Threonine Kinase	FASTK
Fibulin 1	FBLN1
Fibulin 5	FBLN5
Fibrillin 1	FBN1
Fibrillin 2	FBN2
F-Box And Leucine Rich Repeat Protein 16	FBXL16
F-Box And Leucine Rich Repeat Protein 20	FBXL20
F-Box And Leucine Rich Repeat Protein 7	FBXL7
F-Box Protein 46	FBXO46
F-Box And WD Repeat Domain Containing 2	FBXW2
Fc Fragment Of IgA Receptor	FCAR
Fc Fragment Of IgE Receptor Ia	FCER1A
Fc Fragment Of IgE Receptor Ig	FCER1G
Fc Fragment Of IgE Receptor II	FCER2
Fc Fragment Of IgG Receptor Ia	FCGR1A
Fc Fragment Of IgG Receptor IIa	FCGR2A
Fc Fragment Of IgG Receptor IIb	FCGR2B
Fc Fragment Of IgG Receptor IIc (Gene/Pseudogene)	FCGR2C
Fc Fragment Of IgG Receptor IIIa	FCGR3A
Fc Fragment Of IgG Receptor IIIb	FCGR3B
FCH And Double SH3 Domains 1	FCHSD1
Fc Receptor Like 3	FCRL3
Fc Receptor Like 5	FCRL5
Fc Receptor Like 6	FCRL6
Flap Structure-Specific Endonuclease 1	FEN1
Free Fatty Acid Receptor 2	FFAR2
Free Fatty Acid Receptor 3	FFAR3
Fibrinogen Alpha Chain	FGA
Fibrinogen Beta Chain	FGB
Fibroblast Growth Factor 2	FGF2
Fibroblast Growth Factor 7	FGF7
Fibroblast Growth Factor 8	FGF8
Fibroblast Growth Factor Binding Protein 2	FGFBP2
Fibroblast Growth Factor Receptor 1	FGFR1
Fibroblast Growth Factor Receptor 2	FGFR2
Fibroblast Growth Factor Receptor Like 1	FGFRL1
Fibrinogen Gamma Chain	FGG
FGR Proto-Oncogene, Src Family Tyrosine Kinase	FGR
Factor Interacting With PAPOLA And CPSF1	FIP1L1
FKBP Prolyl Isomerase 14	FKBP14
FKBP Prolyl Isomerase 5	FKBP5
FKBP Prolyl Isomerase Like	FKBPL
Filaggrin	FLG
Filaggrin Family Member 2	FLG2
Fli-1 Proto-Oncogene, ETS Transcription Factor	FLI1
Filamin A	FLNA
Fibronectin Leucine Rich Transmembrane Protein 2	FLRT2
Fms Related Receptor Tyrosine Kinase 1	FLT1
Fms Related Receptor Tyrosine Kinase 3	FLT3
Fms Related Receptor Tyrosine Kinase 3 Ligand	FLT3LG
Formin Like 1	FMNL1
FMRP Translational Regulator 1	FMR1
Fibronectin 1	FN1
Folliculin Interacting Protein 1	FNIP1
Fos Proto-Oncogene, AP-1 Transcription Factor Subunit	FOS
FOS Like 1, AP-1 Transcription Factor Subunit	FOSL1
Forkhead Box A2	FOXA2
Forkhead Box A3	FOXA3
Forkhead Box H1	FOXH1
Forkhead Box J1	FOXJ1
Forkhead Box O1	FOXO1
Forkhead Box O3	FOXO3
Forkhead box protein P3	FOXP3
Forkhead Box R1	FOXR1
Formyl Peptide Receptor 2	FPR2
Fibrous Sheath CABYR Binding Protein	FSCB
Fibrous Sheath Interacting Protein 1	FSIP1
Follistatin	FST
Follistatin Like 1	FSTL1
Ferritin Light Chain	FTL
FTO Alpha-Ketoglutarate Dependent Dioxygenase	FTO
Furin, Paired Basic Amino Acid Cleaving Enzyme	FURIN
Fucosyltransferase 2	FUT2
Fucosyltransferase 3 (Lewis Blood Group)	FUT3
FYN Proto-Oncogene, Src Family Tyrosine Kinase	FYN
Fizzy And Cell Division Cycle 20 Related 1	FZR1
Glucose-6-Phosphatase Catalytic Subunit 3	G6PC3
Glucose-6-Phosphate Dehydrogenase	G6PD
GRB2 Associated Binding Protein 1	GAB1
Gamma-Aminobutyric Acid Type B Receptor Subunit 1	GABBR1
Gamma-Aminobutyric Acid Type B Receptor Subunit 2	GABBR2
GA Binding Protein Transcription Factor Subunit Beta 2	GABPB2
Galanin And GMAP Prepropeptide	GAL
Galactose-3-O-Sulfotransferase 2	GAL3ST2
Galactosamine (N-Acetyl)-6-Sulfatase	GALNS
Galanin Receptor 1	GALR1
Glyceraldehyde-3-Phosphate Dehydrogenase	GAPDH
Growth Arrest Specific 1	GAS1
Gastrin	GAST
GATA Binding Protein 1	GATA1
GATA Binding Protein 2	GATA2
GATA Binding Protein 3	GATA3
Glucosylceramidase Beta	GBA
1,4-Alpha-Glucan Branching Enzyme 1	GBE1
GC Vitamin D Binding Protein	GC
Glucagon	GCG
Glucagon Receptor	GCGR
GTP Cyclohydrolase 1	GCH1
Glutamate-Cysteine Ligase Catalytic Subunit	GCLC
Glutamate-Cysteine Ligase Modifier Subunit	GCLM
Glial Fibrillary Acidic Protein	GFAP
Gamma-Glutamyltransferase 1	GGT1
Growth Hormone 1	GH1
GH3 Domain Containing	GHDC
Growth Hormone Inducible Transmembrane Protein	GHITM
Ghrelin And Obestatin Prepropeptide	GHRL
Gastric Inhibitory Polypeptide	GIP
Gap Junction Protein Alpha 1	GJA1
Gap Junction Protein Alpha 10	GJA10
Gap Junction Protein Gamma 2	GJC2
Galactosidase Beta 1	GLB1
Glucocorticoid Induced 1	GLCCI1
Glycine Decarboxylase	GLDC
GLI Family Zinc Finger 2	GLI2
GLIS Family Zinc Finger 3	GLIS3
GDP-Mannose Pyrophosphorylase A	GMPPA
G Protein Subunit Alpha 11	GNA11
G Protein Subunit Alpha 15	GNA15
G Protein Subunit Alpha I1	GNAI1
GNAS Complex Locus	GNAS
G Protein Subunit Beta 1	GNB1
G Protein Subunit Beta 3	GNB3
G Protein Subunit Gamma Transducin 1	GNGT1
G Protein Subunit Gamma Transducin 2	GNGT2
Glyceronephosphate O-Acyltransferase	GNPAT
Glucosamine-6-Phosphate Deaminase 1	GNPDA1
Glucosamine-6-Phosphate Deaminase 2	GNPDA2
Gonadotropin Releasing Hormone 1	GNRH1
Glycoprotein Ib Platelet Subunit Alpha	GP1BA
Glycoprotein Ib Platelet Subunit Beta	GP1BB
Glycoprotein VI Platelet	GP6
Glycoprotein IX Platelet	GP9
Glycoprotein A33	GPA33
G-Patch Domain And Ankyrin Repeats 1	GPANK1
G-Patch Domain Containing 1	GPATCH1
G Protein-Coupled Receptor 12	GPR12
G Protein-Coupled Receptor 18	GPR18
G Protein-Coupled Receptor 183	GPR183
G Protein-Coupled Receptor Associated Sorting Protein 1	GPRASP1
G Protein-Coupled Receptor Class C Group 6 Member A	GPRC6A
G Protein Signaling Modulator 3	GPSM3
Glutamic--Pyruvic Transaminase	GPT
Glutamic--Pyruvic Transaminase 2	GPT2
Glutathione Peroxidase 1	GPX1
Glutathione Peroxidase 3	GPX3
Glutathione Peroxidase 4	GPX4
Growth Factor Receptor Bound Protein 14	GRB14
Growth Factor Receptor Bound Protein 7	GRB7
Grainyhead Like Transcription Factor 2	GRHL2
G Protein-Coupled Receptor Kinase 2	GRK2
G Protein-Coupled Receptor Kinase 3	GRK3
G Protein-Coupled Receptor Kinase 4	GRK4
G Protein-Coupled Receptor Kinase 5	GRK5
G Protein-Coupled Receptor Kinase 7	GRK7
Glutamate Metabotropic Receptor 1	GRM1
Granulin Precursor	GRN
Gastrin Releasing Peptide	GRP
Gasdermin A	GSDMA
Gasdermin B	GSDMB
Gelsolin	GSN
Glutathione-Disulfide Reductase	GSR
Glutathione S-Transferase Alpha 1	GSTA1
Glutathione S-Transferase Alpha 2	GSTA2
Glutathione S-Transferase Kappa 1	GSTK1
Glutathione S-Transferase Mu 1	GSTM1
Glutathione S-Transferase Mu 3	GSTM3
Glutathione S-Transferase Omega 1	GSTO1
Glutathione S-Transferase Omega 2	GSTO2
Glutathione S-Transferase Pi 1	GSTP1
Glutathione S-Transferase Theta 1	GSTT1
General Transcription Factor IIH Subunit 4	GTF2H4
General Transcription Factor IIH Subunit 5	GTF2H5
General Transcription Factor IIIC Subunit 1	GTF3C1
Guanylate Cyclase Activator 2A	GUCA2A
Glucuronidase Beta	GUSB
GVQW Motif Containing 3	GVQW3
Glycophorin A (MNS Blood Group)	GYPA
Glycogen Synthase 1	GYS1
Granzyme A	GZMA
Granzyme B	GZMB
Granzyme K	GZMK
H2A Clustered Histone 18	H2AC18
H2A.X Variant Histone	H2AX
H4 Histone 16	H4-16
H4 Clustered Histone 11	H4C11
H4 Clustered Histone 12	H4C12
H4 Clustered Histone 13	H4C13
H4 Clustered Histone 8	H4C8
Hydroxyacid Oxidase 1	HAO1
Histidyl-TRNA Synthetase 1	HARS1
Hyaluronan Synthase 1	HAS1
Hyaluronan Synthase 2	HAS2
Histone Acetyltransferase 1	HAT1
Hepatitis A Virus Cellular Receptor 1	HAVCR1
Hepatitis A Virus Cellular Receptor 2	HAVCR2
Hemoglobin Subunit Gamma 2	HBG2
HLA Complex Group 22 (Gene/Pseudogene)	HCG22
Hypocretin Neuropeptide Precursor	HCRT
Histone Deacetylase 1	HDAC1
Histone Deacetylase 2	HDAC2
Histone Deacetylase 3	HDAC3
Histone Deacetylase 4	HDAC4
Histone Deacetylase 5	HDAC5
Histone Deacetylase 7	HDAC7
Histone Deacetylase 8	HDAC8
Histone Deacetylase 9	HDAC9
Histidine Decarboxylase	HDC
HECT And RLD Domain Containing E3 Ubiquitin Protein Ligase 5	HERC5
Hexosaminidase Subunit Beta	HEXB
HEXIM P-TEFb Complex Subunit 1	HEXIM1
Homeostatic Iron Regulator	HFE
Hematopoietically Expressed Homeobox	HHEX
Hedgehog Interacting Protein	HHIP
Hypoxia Inducible Factor 1 Subunit Alpha	HIF1A
Histone Cell Cycle Regulator	HIRA
Major Histocompatibility Complex, Class I, A	HLA-A
Major Histocompatibility Complex, Class I, B	HLA-B
Major Histocompatibility Complex, Class I, C	HLA-C
Major Histocompatibility Complex, Class II, DM Alpha	HLA-DMA
Major Histocompatibility Complex, Class II, DM Beta	HLA-DMB
Major Histocompatibility Complex, Class II, DO Alpha	HLA-DOA
Major Histocompatibility Complex, Class II, DO Beta	HLA-DOB
Major Histocompatibility Complex, Class II, DP Alpha 1	HLA-DPA1
Major Histocompatibility Complex, Class II, DP Beta 1	HLA-DPB1
Major Histocompatibility Complex, Class II, DQ Alpha 1	HLA-DQA1
Major Histocompatibility Complex, Class II, DQ Alpha 2	HLA-DQA2
Major Histocompatibility Complex, Class II, DQ Beta 1	HLA-DQB1
Major Histocompatibility Complex, Class II, DQ Beta 2	HLA-DQB2
Major Histocompatibility Complex, Class II, DQ Beta 3	HLA-DQB3
Major Histocompatibility Complex, Class II, DR Alpha	HLA-DRA
Major Histocompatibility Complex, Class II, DR Beta 1	HLA-DRB1
Major Histocompatibility Complex, Class II, DR Beta 5	HLA-DRB5
Major Histocompatibility Complex, Class I, E	HLA-E
Major Histocompatibility Complex, Class I, G	HLA-G
H2.0 Like Homeobox	HLX
High Mobility Group AT-Hook 2	HMGA2
High Mobility Group Box 1	HMGB1
3-Hydroxy-3-Methylglutaryl-CoA Reductase	HMGCR
Heme Oxygenase 1	HMOX1
HNF1 Homeobox A	HNF1A
Histamine N-Methyltransferase	HNMT
HOATZ Cilia And Flagella Associated Protein	HOATZ
Homeobox B3	HOXB3
Haptoglobin	HP
Hematopoietic Prostaglandin D Synthase	HPGDS
Heparanase 2 (Inactive)	HPSE2
Histamine Receptor H1	HRH1
Histamine Receptor H2	HRH2
Histamine Receptor H3	HRH3
Histamine Receptor H4	HRH4
Hornerin	HRNR
Heparan Sulfate-Glucosamine 3-Sulfotransferase 4	HS3ST4
Heparan Sulfate-Glucosamine 3-Sulfotransferase 6	HS3ST6
Hydroxysteroid 11-Beta Dehydrogenase 1	HSD11B1
Hydroxysteroid 11-Beta Dehydrogenase 2	HSD11B2
Hydroxysteroid 17-Beta Dehydrogenase 8	HSD17B8
Hydroxy-Delta-5-Steroid Dehydrogenase, 3 Beta- And Steroid Delta-Isomerase 1	HSD3B1
Heat Shock Protein 90 Alpha Family Class A Member 1	HSP90AA1
Heat Shock Protein 90 Alpha Family Class B Member 1	HSP90AB1
Heat Shock Protein Family A (Hsp70) Member 1A	HSPA1A
Heat Shock Protein Family A (Hsp70) Member 1B	HSPA1B
Heat Shock Protein Family A (Hsp70) Member 1 Like	HSPA1L
Heat Shock Protein Family A (Hsp70) Member 4	HSPA4
Heat Shock Protein Family A (Hsp70) Member 8	HSPA8
Heat Shock Protein Family B (Small) Member 1	HSPB1
Heat Shock Protein Family D (Hsp60) Member 1	HSPD1
Heparan Sulfate Proteoglycan 2	HSPG2
5-Hydroxytryptamine Receptor 2A	HTR2A
5-Hydroxytryptamine Receptor 3A	HTR3A
5-Hydroxytryptamine Receptor 4	HTR4
HUS1 Checkpoint Clamp Component B	HUS1B
Hyaluronidase 1	HYAL1
Islet Amyloid Polypeptide	IAPP
Intercellular Adhesion Molecule 1	ICAM1
Intercellular Adhesion Molecule 2	ICAM2
Intercellular Adhesion Molecule 3	ICAM3
Interactor Of Little Elongation Complex ELL Subunit 2	ICE2
Inducible T Cell Costimulator	ICOS
Inducible T Cell Costimulator Ligand	ICOSLG
Inhibitor Of DNA Binding 2	ID2
Indoleamine 2,3-Dioxygenase 1	IDO1
Iduronate 2-Sulfatase	IDS
Interferon Induced With Helicase C Domain 1	IFIH1
Interferon Induced Transmembrane Protein 1	IFITM1
Interferon Induced Transmembrane Protein 2	IFITM2
Interferon Induced Transmembrane Protein 3	IFITM3
Interferon Alpha 1	IFNA1
Interferon Alpha 14	IFNA14
Interferon Alpha 2	IFNA2
Interferon Alpha And Beta Receptor Subunit 1	IFNAR1
Interferon Beta 1	IFNB1
Interferon Gamma	IFNG
Interferon Gamma Receptor 1	IFNGR1
Interferon Gamma Receptor 2	IFNGR2
Interferon Lambda 1	IFNL1
Interferon Related Developmental Regulator 1	IFRD1
Intraflagellar Transport 172	IFT172
Intraflagellar Transport 27	IFT27
Intraflagellar Transport 74	IFT74
Insulin Like Growth Factor 1	IGF1
Insulin Like Growth Factor 2	IGF2
Insulin Like Growth Factor Binding Protein 1	IGFBP1
Insulin Like Growth Factor Binding Protein 3	IGFBP3
Insulin Like Growth Factor Binding Protein 4	IGFBP4
Immunoglobulin Heavy Constant Epsilon	IGHE
Immunoglobulin Heavy Constant Gamma 1 (G1m Marker)	IGHG1
Immunoglobulin Heavy Constant Gamma 3 (G3m Marker)	IGHG3
Immunoglobulin Kappa Variable 2D-29	IGKV2D-29
Immunoglobulin Superfamily Member 3	IGSF3
IK Cytokine	IK
Inhibitor Of Nuclear Factor Kappa B Kinase Subunit Beta	IKBKB
IKAROS Family Zinc Finger 2	IKZF2
IKAROS Family Zinc Finger 3	IKZF3
IKAROS Family Zinc Finger 4	IKZF4
Interleukin 10	IL10
Interleukin 10 Receptor Subunit Alpha	IL10RA
Interleukin 10 Receptor Subunit Beta	IL10RB
Interleukin 11	IL11
Interleukin 12A	IL12A
Interleukin 12B	IL12B
Interleukin 12 Receptor Subunit Beta 1	IL12RB1
Interleukin 12 Receptor Subunit Beta 2	IL12RB2
Interleukin 13	IL13
Interleukin 13 Receptor Subunit Alpha 1	IL13RA1
Interleukin 13 Receptor Subunit Alpha 2	IL13RA2
Interleukin 15	IL15
Interleukin 15 Receptor Subunit Alpha	IL15RA
Interleukin 16	IL16
Interleukin 17A	IL17A
Interleukin 17D	IL17D
Interleukin 17F	IL17F
Interleukin 17 Receptor A	IL17RA
Interleukin 17 Receptor B	IL17RB
Interleukin 18	IL18
Interleukin 18 Binding Protein	IL18BP
Interleukin 18 Receptor 1	IL18R1
Interleukin 18 Receptor Accessory Protein	IL18RAP
Interleukin 19	IL19
Interleukin 1 Alpha	IL1A
Interleukin 1 Beta	IL1B
Interleukin 1 Family Member 10	IL1F10
Interleukin 1 Receptor Type 1	IL1R1
Interleukin 1 Receptor Type 2	IL1R2
Interleukin 1 Receptor Accessory Protein	IL1RAP
Interleukin 1 Receptor Accessory Protein Like 1	IL1RAPL1
Interleukin 1 Receptor Accessory Protein Like 2	IL1RAPL2
Interleukin 1 Receptor Like 1	IL1RL1
Interleukin 1 Receptor Like 2	IL1RL2
Interleukin 1 Receptor Antagonist	IL1RN
Interleukin 2	IL2
Interleukin 20	IL20
Interleukin 21	IL21
Interleukin 21 Receptor	IL21R
Interleukin 22	IL22
Interleukin 22 Receptor Subunit Alpha 1	IL22RA1
Interleukin 23 Subunit Alpha	IL23A
Interleukin 23 Receptor	IL23R
Interleukin 24	IL24
Interleukin 25	IL25
Interleukin 26	IL26
Interleukin 27	IL27
Interleukin 2 Receptor Subunit Alpha	IL2RA
Interleukin 2 Receptor Subunit Beta	IL2RB
Interleukin 3	IL3
Interleukin 31	IL31
Interleukin 31 Receptor A	IL31RA
Interleukin 33	IL33
Interleukin 37	IL37
Interleukin 4	IL4
Interleukin 4 Receptor	IL4R
Interleukin 5	IL5
Interleukin 5 Receptor Subunit Alpha	IL5RA
Interleukin 6	IL6
Interleukin 6 Receptor	IL6R
Interleukin 6 Cytokine Family Signal Transducer	IL6ST
Interleukin 7	IL7
Interleukin 7 Receptor	IL7R
Interleukin 9	IL9
Interleukin 9 Receptor	IL9R
Immunoglobulin Like Domain Containing Receptor 1	ILDR1
Inflammation And Lipid Regulator With UBA-Like And NBR1-Like Domains	ILRUN
IlvB Acetolactate Synthase Like	ILVBL
Inner Centromere Protein	INCENP
Inhibitor Of Growth Family Member 5	ING5
Inhibin Subunit Alpha	INHA
Inhibin Subunit Beta A	INHBA
Inhibin Subunit Beta E	INHBE
Inositol Polyphosphate-4-Phosphatase Type I A	INPP4A
Insulin	INS
Insulin Induced Gene 2	INSIG2
INSM Transcriptional Repressor 2	INSM2
Insulin Receptor	INSR
Interaction Protein For Cytohesin Exchange Factors 1	IPCEF1
Importin 13	IPO13
Importin 5	IPO5
Importin 8	IPO8
IQ Motif Containing H	IQCH
IQ Motif Containing GTPase Activating Protein 1	IQGAP1
Inositol 1,4,5-Triphosphate Receptor Associated 1	IRAG1
Interleukin 1 Receptor Associated Kinase 1	IRAK1
Interleukin 1 Receptor Associated Kinase 3	IRAK3
Interleukin 1 Receptor Associated Kinase 4	IRAK4
Interferon Regulatory Factor 1	IRF1
Interferon Regulatory Factor 2	IRF2
Interferon Regulatory Factor 2 Binding Protein 1	IRF2BP1
Interferon Regulatory Factor 3	IRF3
Interferon Regulatory Factor 4	IRF4
Interferon Regulatory Factor 5	IRF5
Interferon Regulatory Factor 7	IRF7
Insulin Receptor Substrate 2	IRS2
ISG15 Ubiquitin Like Modifier	ISG15
Itchy E3 Ubiquitin Protein Ligase	ITCH
Integrin Subunit Alpha 2	ITGA2
Integrin Subunit Alpha 3	ITGA3
Integrin Subunit Alpha 4	ITGA4
Integrin Subunit Alpha 5	ITGA5
Integrin Subunit Alpha 7	ITGA7
Integrin Subunit Alpha E	ITGAE
Integrin Subunit Alpha L	ITGAL
Integrin Subunit Alpha M	ITGAM
Integrin Subunit Alpha V	ITGAV
Integrin Subunit Alpha X	ITGAX
Integrin Subunit Beta 1	ITGB1
Integrin Subunit Beta 2	ITGB2
Integrin Subunit Beta 3	ITGB3
Integrin Subunit Beta 4	ITGB4
Integrin Subunit Beta 7	ITGB7
Integrin Subunit Beta 8	ITGB8
IL2 Inducible T Cell Kinase	ITK
Intelectin 1	ITLN1
Inositol-Trisphosphate 3-Kinase A	ITPKA
Inositol 1,4,5-Trisphosphate Receptor Type 1	ITPR1
Inositol 1,4,5-Trisphosphate Receptor Type 2	ITPR2
Inositol 1,4,5-Trisphosphate Receptor Type 3	ITPR3
Involucrin	IVL
Influenza Virus NS1A Binding Protein	IVNS1ABP
Janus Kinase 1	JAK1
Janus Kinase 2	JAK2
JAZF Zinc Finger 1	JAZF1
Jumonji Domain Containing 1C	JMJD1C
Jun Proto-Oncogene, AP-1 Transcription Factor Subunit	JUN
JunD Proto-Oncogene, AP-1 Transcription Factor Subunit	JUND
KN Motif And Ankyrin Repeat Domains 1	KANK1
KAT8 Regulatory NSL Complex Subunit 2	KANSL2
Lysine Acetyltransferase 2A	KAT2A
Lysine Acetyltransferase 5	KAT5
Lysine Acetyltransferase 7	KAT7
Katanin Interacting Protein	KATNIP
Potassium Voltage-Gated Channel Subfamily A Member 5	KCNA5
Potassium Voltage-Gated Channel Interacting Protein 4	KCNIP4
Potassium Inwardly Rectifying Channel Subfamily J Member 11	KCNJ11
Potassium Calcium-Activated Channel Subfamily M Alpha 1	KCNMA1
Potassium Calcium-Activated Channel Subfamily M Regulatory Beta Subunit 1	KCNMB1
Potassium Calcium-Activated Channel Subfamily N Member 4	KCNN4
Potassium Voltage-Gated Channel Subfamily Q Member 1	KCNQ1
Potassium Voltage-Gated Channel Modifier Subfamily S Member 3	KCNS3
Potassium Channel Tetramerization Domain Containing 15	KCTD15
Lysine Demethylase 1A	KDM1A
Lysine Demethylase 4C	KDM4C
Lysine Demethylase 8	KDM8
Kinase Insert Domain Receptor	KDR
KIAA0825	KIAA0825
KIAA1109	KIAA1109
KIAA2026	KIAA2026
Kinesin Family Member 11	KIF11
Kinesin Family Member 3A	KIF3A
Kinesin Family Member 7	KIF7
Kinesin Family Member C1	KIFC1
Kin17 DNA And RNA Binding Protein	KIN
Killer Cell Immunoglobulin Like Receptor, Two Ig Domains And Long Cytoplasmic Tail 4	KIR2DL4
Killer Cell Immunoglobulin Like Receptor, Three Ig Domains And Long Cytoplasmic Tail 3	KIR3DL3
KIT Proto-Oncogene, Receptor Tyrosine Kinase	KIT
KIT Ligand	KITLG
Klotho	KL
Klotho Beta	KLB
Kruppel Like Factor 2	KLF2
Kruppel Like Factor 3	KLF3
Kruppel Like Factor 6	KLF6
Kelch Domain Containing 4	KLHDC4
Kelch Like Family Member 5	KLHL5
Kallikrein Related Peptidase 11	KLK11
Kallikrein Related Peptidase 14	KLK14
Kallikrein Related Peptidase 3	KLK3
Kallikrein Related Peptidase 4	KLK4
Kallikrein Related Peptidase 5	KLK5
Kallikrein Related Peptidase 6	KLK6
Kallikrein Related Peptidase 7	KLK7
Lysine Methyltransferase 2A	KMT2A
Kininogen 1	KNG1
Karyopherin Subunit Alpha 1	KPNA1
Karyopherin Subunit Alpha 2	KPNA2
Karyopherin Subunit Alpha 3	KPNA3
Karyopherin Subunit Alpha 5	KPNA5
Karyopherin Subunit Beta 1	KPNB1
Keratin 1	KRT1
Keratin 10	KRT10
Keratin 13	KRT13
Keratin 14	KRT14
Keratin 18	KRT18
Keratin 19	KRT19
Keratin 222	KRT222
Keratin 24	KRT24
Keratin 28	KRT28
Keratin Associated Protein 2-1	KRTAP2-1
Keratin Associated Protein 2-2	KRTAP2-2
Keratin Associated Protein 3-2	KRTAP3-2
Keratinocyte Associated Protein 3	KRTCAP3
Lactamase Beta	LACTB
Lymphocyte Activating 3	LAG3
Lactalbumin Alpha	LALBA
Laminin Subunit Alpha 1	LAMA1
Laminin Subunit Alpha 4	LAMA4
Lysosomal Associated Membrane Protein 1	LAMP1
Linker For Activation Of T Cells	LAT
Layilin	LAYN
Lipopolysaccharide Binding Protein	LBP
Lamin B Receptor	LBR
Late Cornified Envelope 1C	LCE1C
Late Cornified Envelope 1D	LCE1D
Late Cornified Envelope 3B	LCE3B
Late Cornified Envelope 3C	LCE3C
Late Cornified Envelope 5A	LCE5A
LCK Proto-Oncogene, Src Family Tyrosine Kinase	LCK
Lipocalin 2	LCN2
Late Cornified Envelope Like Proline Rich 1	LELP1
Leptin	LEP
Leptin Receptor	LEPR
Galectin 1	LGALS1
Galectin 3	LGALS3
Galectin 3 Binding Protein	LGALS3BP
Galectin 7	LGALS7
Galectin 9	LGALS9
Leucine Rich Repeat Containing G Protein-Coupled Receptor 5	LGR5
LIM Homeobox 2	LHX2
LIF Interleukin 6 Family Cytokine	LIF
LIF Receptor Subunit Alpha	LIFR
DNA Ligase 4	LIG4
Leucine Rich Repeat And Ig Domain Containing 4	LINGO4
Lipase E, Hormone Sensitive Type	LIPE
LMBR1 Domain Containing 2	LMBRD2
Lipase Maturation Factor 1	LMF1
LIM Homeobox Transcription Factor 1 Beta	LMX1B
Ligand Of Numb-Protein X 1	LNX1
Loricrin Cornified Envelope Precursor Protein	LORICRIN
Lysyl Oxidase	LOX
Lipoprotein(A)	LPA
Lipin 2	LPIN2
Lipoprotein Lipase	LPL
Lactoperoxidase	LPO
LIM Domain Containing Preferred Translocation Partner In Lipoma	LPP
LPS Responsive Beige-Like Anchor Protein	LRBA
Leucine Rich Alpha-2-Glycoprotein 1	LRG1
LDL Receptor Related Protein 1	LRP1
LDL Receptor Related Protein 1B	LRP1B
LDL Receptor Related Protein 3	LRP3
Leucine Rich Repeat Containing 32	LRRC32
Leucine Rich Repeat Containing 3C	LRRC3C
Leucine Rich Repeat Kinase 2	LRRK2
Leucine Rich Repeat Transmembrane Neuronal 1	LRRTM1
LSM2 Homolog, U6 Small Nuclear RNA And MRNA Degradation Associated	LSM2
Leukocyte Specific Transcript 1	LST1
Lymphotoxin Alpha	LTA
Leukotriene A4 Hydrolase	LTA4H
Lymphotoxin Beta	LTB
Leukotriene B4 Receptor	LTB4R
Leukotriene B4 Receptor 2	LTB4R2
Latent Transforming Growth Factor Beta Binding Protein 1	LTBP1
Lymphotoxin Beta Receptor	LTBR
Leukotriene C4 Synthase	LTC4S
Lactotransferrin	LTF
Leukocyte Receptor Tyrosine Kinase	LTK
Lymphocyte Antigen 6 Family Member G5B	LY6G5B
Lymphocyte Antigen 6 Family Member G5C	LY6G5C
Lymphocyte Antigen 6 Family Member G6C	LY6G6C
Lymphocyte Antigen 6 Family Member G6D	LY6G6D
Lymphocyte Antigen 6 Family Member G6F	LY6G6F
Lymphocyte Antigen 86	LY86
Lymphocyte Antigen 96	LY96
LYN Proto-Oncogene, Src Family Tyrosine Kinase	LYN
Lymphatic Vessel Endothelial Hyaluronan Receptor 1	LYVE1
Leucine Zipper Transcription Factor Like 1	LZTFL1
MET Transcriptional Regulator MACC1	MACC1
MAF BZIP Transcription Factor	MAF
Mastermind Like Transcriptional Coactivator 3	MAML3
Monoamine Oxidase A	MAOA
Monoamine Oxidase B	MAOB
Mitogen-Activated Protein Kinase Kinase 1	MAP2K1
Mitogen-Activated Protein Kinase Kinase 5	MAP2K5
Mitogen-Activated Protein Kinase Kinase Kinase 1	MAP3K1
Mitogen-Activated Protein Kinase Kinase Kinase 11	MAP3K11
Mitogen-Activated Protein Kinase Kinase Kinase 14	MAP3K14
Mitogen-Activated Protein Kinase Kinase Kinase 5	MAP3K5
Mitogen-Activated Protein Kinase Kinase Kinase 7	MAP3K7
Mitogen-Activated Protein Kinase Kinase Kinase Kinase 4	MAP4K4
Mitogen-Activated Protein Kinase 1	MAPK1
Mitogen-Activated Protein Kinase 10	MAPK10
Mitogen-Activated Protein Kinase 14	MAPK14
Mitogen-Activated Protein Kinase 3	MAPK3
Mitogen-Activated Protein Kinase 8	MAPK8
Macrophage Receptor With Collagenous Structure	MARCO
Mitochondrial Antiviral Signaling Protein	MAVS
Myoglobin	MB
Methyl-CpG Binding Domain Protein 6	MBD6
Mannose Binding Lectin 2	MBL2
Myelin Basic Protein	MBP
Melanocortin 4 Receptor	MC4R
Mitochondrial Coiled-Coil Domain 1	MCCD1
Mediator Of DNA Damage Checkpoint 1	MDC1
MDM2 Proto-Oncogene	MDM2
Midasin AAA ATPase 1	MDN1
Methyl-CpG Binding Protein 2	MECP2
Mediator Complex Subunit 1	MED1
Mediator Complex Subunit 24	MED24
MEFV Innate Immuity Regulator, Pyrin	MEFV
Meiotic Double-Stranded Break Formation Protein 1	MEI1
Meiotic Kinetochore Factor	MEIKIN
Menin 1	MEN1
Methyltransferase Like 24	METTL24
Methyltransferase Like 7B	METTL7B
Mex-3 RNA Binding Family Member C	MEX3C
Microfibril Associated Protein 4	MFAP4
Microfibril Associated Protein 5	MFAP5
MFNG O-Fucosylpeptide 3-Beta-N-Acetylglucosaminyltransferase	MFNG
Major Facilitator Superfamily Domain Containing 9	MFSD9
Maltase-Glucoamylase	MGAM
Microsomal Glutathione S-Transferase 1	MGST1
MIA SH3 Domain ER Export Factor 3	MIA3
MHC Class I Polypeptide-Related Sequence A	MICA
Microtubule Associated Monooxygenase, Calponin And LIM Domain Containing 3	MICAL3
MHC Class I Polypeptide-Related Sequence B	MICB
Midline 1	MID1
Migration And Invasion Enhancer 1	MIEN1
Macrophage Migration Inhibitory Factor	MIF
Marker Of Proliferation Ki-67	MKI67
MKKS Centrosomal Shuttling Protein	MKKS
Muskelin 1	MKLN1
MAPK Interacting Serine/Threonine Kinase 1	MKNK1
Motilin	MLN
Membrane Metalloendopeptidase	MME
Matrix Metallopeptidase 1	MMP1
Matrix Metallopeptidase 12	MMP12
Matrix Metallopeptidase 13	MMP13
Matrix Metallopeptidase 14	MMP14
Matrix Metallopeptidase 19	MMP19
Matrix Metallopeptidase 2	MMP2
Matrix Metallopeptidase 21	MMP21
Matrix Metallopeptidase 28	MMP28
Matrix Metallopeptidase 3	MMP3
Matrix Metallopeptidase 7	MMP7
Matrix Metallopeptidase 8	MMP8
Matrix Metallopeptidase 9	MMP9
Multimerin 1	MMRN1
MORC Family CW-Type Zinc Finger 3	MORC3
M-Phase Phosphoprotein 9	MPHOSPH9
Megakaryocyte And Platelet Inhibitory Receptor G6b	MPIG6B
MPL Proto-Oncogene, Thrombopoietin Receptor	MPL
M-Phase Specific PLK1 Interacting Protein	MPLKIP
Myeloperoxidase	MPO
Membrane Palmitoylated Protein 7	MPP7
Myelin Protein Zero	MPZ
Major Histocompatibility Complex, Class I-Related	MR1
Mannose Receptor C-Type 1	MRC1
MAS Related GPR Family Member X2	MRGPRX2
Mitochondrial Ribosomal Protein L11	MRPL11
Mitochondrial Ribosomal Protein L41	MRPL41
Mitochondrial Ribosomal Protein L42	MRPL42
Mitochondrial Ribosomal Protein L44	MRPL44
Mitochondrial Ribosomal Protein L9	MRPL9
Mitochondrial Ribosomal Protein S27	MRPS27
Membrane Spanning 4-Domains A1	MS4A1
Membrane Spanning 4-Domains A2	MS4A2
Membrane Spanning 4-Domains A3	MS4A3
MutS Homolog 5	MSH5
MSL Complex Subunit 1	MSL1
Macrophage Scavenger Receptor 1	MSR1
Metallothionein 2A	MT2A
Metastasis Associated 1 Family Member 2	MTA2
Mitochondrially Encoded ATP Synthase Membrane Subunit 6	MT-ATP6
Mitochondrial Carrier 2	MTCH2
Mitochondrially Encoded Cytochrome C Oxidase II	MT-CO2
Mitochondrial Fission Regulator 2	MTFR2
Methylenetetrahydrofolate Reductase	MTHFR
Melatonin Receptor 1A	MTNR1A
Mechanistic Target Of Rapamycin Kinase	MTOR
Mucin 1, Cell Surface Associated	MUC1
Mucin 15, Cell Surface Associated	MUC15
Mucin 19, Oligomeric	MUC19
Mucin 2, Oligomeric Mucus/Gel-Forming	MUC2
Mucin 22	MUC22
Mucin 4, Cell Surface Associated	MUC4
Mucin 5AC, Oligomeric Mucus/Gel-Forming	MUC5AC
Mucin 5B, Oligomeric Mucus/Gel-Forming	MUC5B
Mucin 6, Oligomeric Mucus/Gel-Forming	MUC6
Mucin 7, Secreted	MUC7
Mucin Like 1	MUCL1
Mucin Like 3	MUCL3
Muscle Associated Receptor Tyrosine Kinase	MUSK
Major Vault Protein	MVP
MX Dynamin Like GTPase 1	MX1
MX Dynamin Like GTPase 2	MX2
MYB Proto-Oncogene, Transcription Factor	MYB
MYC Proto-Oncogene, BHLH Transcription Factor	MYC
MYCN Proto-Oncogene, BHLH Transcription Factor	MYCN
MYD88 Innate Immune Signal Transduction Adaptor	MYD88
Myeloid Derived Growth Factor	MYDGF
Myosin Heavy Chain 11	MYH11
Myosin Heavy Chain 15	MYH15
Myosin Heavy Chain 9	MYH9
Myosin Regulatory Light Chain Interacting Protein	MYLIP
Myosin Light Chain Kinase	MYLK
Myogenin	MYOG
Myb Related Transcription Factor, Partner Of Profilin	MYPOP
Myelin Regulatory Factor	MYRF
N-Acetylated Alpha-Linked Acidic Dipeptidase Like 2	NAALADL2
NGFI-A Binding Protein 2	NAB2
Nucleic Acid Binding Protein 2	NABP2
Nascent Polypeptide Associated Complex Subunit Alpha	NACA
Alpha-N-Acetylgalactosaminidase	NAGA
N-Acetyl-Alpha-Glucosaminidase	NAGLU
Nicotinamide Phosphoribosyltransferase	NAMPT
N-Acetyltransferase 1	NAT1
N-Acetyltransferase 2	NAT2
Neuron Navigator 2	NAV2
Neutrophil Cytosolic Factor 4	NCF4
NCK Associated Protein 1 Like	NCKAP1L
Nuclear Receptor Coactivator 1	NCOA1
Nuclear Receptor Coactivator 2	NCOA2
Natural Cytotoxicity Triggering Receptor 3	NCR3
Nicastrin	NCSTN
Nedd4 Family Interacting Protein 1	NDFIP1
NADH:Ubiquinone Oxidoreductase Complex Assembly Factor 1	NDUFAF1
NADH:Ubiquinone Oxidoreductase Core Subunit S2	NDUFS2
NEDD4 Like E3 Ubiquitin Protein Ligase	NEDD4L
Neuronal Growth Regulator 1	NEGR1
Nei Like DNA Glycosylase 1	NEIL1
NIMA Related Kinase 6	NEK6
NIMA Related Kinase 9	NEK9
Negative Elongation Factor Complex Member A	NELFA
Negative Elongation Factor Complex Member E	NELFE
Nuclear Envelope Integral Membrane Protein 1	NEMP1
Neuropilin And Tolloid Like 1	NETO1
Neuraminidase 1	NEU1
Neuronal Differentiation 2	NEUROD2
Nuclear Factor Of Activated T Cells 1	NFATC1
Nuclear Factor Of Activated T Cells 2	NFATC2
Nuclear Factor Of Activated T Cells 2 Interacting Protein	NFATC2IP
Nuclear Factor, Erythroid 2 Like 2	NFE2L2
Nuclear Factor I A	NFIA
NFIL3 Like Basic Leucine Zipper	NFILZ
Nuclear Factor Kappa B Subunit 1	NFKB1
Nuclear Factor Kappa B Subunit 2	NFKB2
NFKB Inhibitor Alpha	NFKBIA
NFKB Inhibitor Like 1	NFKBIL1
Nerve Growth Factor	NGF
Nerve Growth Factor Receptor	NGFR
Niban Apoptosis Regulator 1	NIBAN1
Ninein	NIN
NIPA Like Domain Containing 4	NIPAL4
Nischarin	NISCH
NK2 Homeobox 1	NKX2-1
NLR Family Pyrin Domain Containing 3	NLRP3
NLR Family Pyrin Domain Containing 4	NLRP4
Nicotinamide Riboside Kinase 2	NMRK2
N-Myristoyltransferase 1	NMT1
Neuromedin U Receptor 1	NMUR1
Nicotinamide N-Methyltransferase	NNMT
Nucleotide Binding Oligomerization Domain Containing 1	NOD1
Nucleotide Binding Oligomerization Domain Containing 2	NOD2
Nodal Growth Differentiation Factor	NODAL
Nitric Oxide Synthase 1	NOS1
Nitric Oxide Synthase 2	NOS2
Nitric Oxide Synthase 3	NOS3
Notch Receptor 1	NOTCH1
Notch Receptor 2	NOTCH2
Notch Receptor 3	NOTCH3
Notch Receptor 4	NOTCH4
NADPH Oxidase 1	NOX1
NADPH Oxidase 3	NOX3
NADPH Oxidase 4	NOX4
Nephrocystin 1	NPHP1
Natriuretic Peptide A	NPPA
Natriuretic Peptide B	NPPB
Natriuretic Peptide Receptor 3	NPR3
Neuropeptide S	NPS
Neuropeptide S Receptor 1	NPSR1
Neuroplastin	NPTN
Neuropeptide Y	NPY
NAD(P)H Quinone Dehydrogenase 1	NQO1
Nuclear Receptor Subfamily 0 Group B Member 2	NR0B2
Nuclear Receptor Subfamily 1 Group D Member 1	NR1D1
Nuclear Receptor Subfamily 1 Group H Member 2	NR1H2
Nuclear Receptor Subfamily 1 Group I Member 2	NR1I2
Nuclear Receptor Subfamily 3 Group C Member 1	NR3C1
Nuclear Receptor Subfamily 3 Group C Member 2	NR3C2
Nuclear Receptor Subfamily 6 Group A Member 1	NR6A1
Nuclear Respiratory Factor 1	NRF1
Neuregulin 1	NRG1
Nuclear Receptor Interacting Protein 2	NRIP2
Nurim	NRM
Negative Regulator Of Reactive Oxygen Species	NRROS
Nuclear Receptor Binding SET Domain Protein 1	NSD1
NSE1 Homolog, SMC5-SMC6 Complex Component	NSMCE1
NOP2/Sun RNA Methyltransferase 2	NSUN2
5'-Nucleotidase Ecto	NT5E
Neurotrophin 3	NTF3
Neurotrophin 4	NTF4
Neurotrimin	NTM
Neurotrophic Receptor Tyrosine Kinase 1	NTRK1
Neurotrophic Receptor Tyrosine Kinase 2	NTRK2
Neurotrophic Receptor Tyrosine Kinase 3	NTRK3
Neurotensin	NTS
Nucleoporin 98 And 96 Precursor	NUP98
Nuclear RNA Export Factor 1	NXF1
Neurexophilin 4	NXPH4
Ornithine Decarboxylase Antizyme 3	OAZ3
Obscurin, Cytoskeletal Calmodulin And Titin-Interacting RhoGEF	OBSCN
Outer Dynein Arm Docking Complex Subunit 3	ODAD3
Ornithine Decarboxylase 1	ODC1
Oligodendrocyte Transcription Factor 3	OLIG3
Opsin 3	OPN3
Opioid Receptor Delta 1	OPRD1
Opioid Receptor Kappa 1	OPRK1
Opioid Related Nociceptin Receptor 1	OPRL1
Opioid Receptor Mu 1	OPRM1
Olfactory Receptor Family 10 Subfamily AD Member 1	OR10AD1
Olfactory Receptor Family 10 Subfamily P Member 1	OR10P1
Olfactory Receptor Family 2 Subfamily AG Member 2	OR2AG2
Olfactory Receptor Family 4 Subfamily D Member 10	OR4D10
Olfactory Receptor Family 6 Subfamily X Member 1	OR6X1
Olfactory Receptor Family 8 Subfamily K Member 3 (Gene/Pseudogene)	OR8K3
ORAI Calcium Release-Activated Calcium Modulator 1	ORAI1
ORMDL Sphingolipid Biosynthesis Regulator 1	ORMDL1
ORMDL Sphingolipid Biosynthesis Regulator 2	ORMDL2
ORMDL Sphingolipid Biosynthesis Regulator 3	ORMDL3
Oxysterol Binding Protein Like 7	OSBPL7
Oncostatin M	OSM
OTU Deubiquitinase With Linear Linkage Specificity	OTULIN
OTU Deubiquitinase With Linear Linkage Specificity Like	OTULINL
Ovo Like Transcriptional Repressor 1	OVOL1
OXA1L Mitochondrial Inner Membrane Protein	OXA1L
Oxoeicosanoid Receptor 1	OXER1
Oxytocin/Neurophysin I Prepropeptide	OXT
Purinergic Receptor P2X 3	P2RX3
Purinergic Receptor P2X 7	P2RX7
Purinergic Receptor P2Y1	P2RY1
Purinergic Receptor P2Y12	P2RY12
Purinergic Receptor P2Y2	P2RY2
Prolyl 4-Hydroxylase Subunit Alpha 2	P4HA2
Proliferation-Associated 2G4	PA2G4
Poly(A) Binding Protein Nuclear 1	PABPN1
Parkin Coregulated	PACRG
PAF1 Homolog, Paf1/RNA Polymerase II Complex Component	PAF1
Platelet Activating Factor Acetylhydrolase 1b Regulatory Subunit 1	PAFAH1B1
Phenylalanine Hydroxylase	PAH
Poly(A) Specific Ribonuclease Subunit PAN2	PAN2
Pantothenate Kinase 2	PANK2
Pappalysin 1	PAPPA
Poly(ADP-Ribose) Polymerase 1	PARP1
PBX Homeobox 2	PBX2
Protocadherin 1	PCDH1
Protocadherin 12	PCDH12
Protocadherin Related 15	PCDH15
Protocadherin 20	PCDH20
Protocadherin 9	PCDH9
Protocadherin Beta 7	PCDHB7
Proliferating Cell Nuclear Antigen	PCNA
Programmed Cell Death 1	PDCD1
Programmed Cell Death 1 Ligand 2	PDCD1LG2
Programmed Cell Death 4	PDCD4
Programmed Cell Death 5	PDCD5
Programmed Cell Death 6 Interacting Protein	PDCD6IP
Phosducin Like	PDCL
Phosphodiesterase 10A	PDE10A
Phosphodiesterase 11A	PDE11A
Phosphodiesterase 3B	PDE3B
Phosphodiesterase 4A	PDE4A
Phosphodiesterase 4B	PDE4B
Phosphodiesterase 4D	PDE4D
Phosphodiesterase 9A	PDE9A
Platelet Derived Growth Factor Subunit A	PDGFA
Platelet Derived Growth Factor Subunit B	PDGFB
Platelet Derived Growth Factor Receptor Alpha	PDGFRA
Platelet Derived Growth Factor Receptor Beta	PDGFRB
Pyruvate Dehydrogenase E1 Subunit Alpha 1	PDHA1
Pyruvate Dehydrogenase Kinase 1	PDK1
Pyruvate Dehydrogenase Phosphatase Catalytic Subunit 1	PDP1
3-Phosphoinositide Dependent Protein Kinase 1	PDPK1
PDS5 Cohesin Associated Factor B	PDS5B
Prodynorphin	PDYN
Phosphatidylethanolamine Binding Protein 1	PEBP1
Platelet And Endothelial Cell Adhesion Molecule 1	PECAM1
Penta-EF-Hand Domain Containing 1	PEF1
Phosphatidylethanolamine N-Methyltransferase	PEMT
Peptidase D	PEPD
Peroxisomal Biogenesis Factor 5	PEX5
Peroxisomal Biogenesis Factor 5 Like	PEX5L
Peroxisomal Biogenesis Factor 7	PEX7
Platelet Factor 4	PF4
6-Phosphofructo-2-Kinase/Fructose-2,6-Biphosphatase 3	PFKFB3
Phosphofructokinase, Muscle	PFKM
Post-GPI Attachment To Proteins Phospholipase 3	PGAP3
Phosphoglucomutase 3	PGM3
Prohibitin	PHB
PHD Finger Protein 1	PHF1
PHD Finger Protein 11	PHF11
PHD Finger Protein 19	PHF19
PHD Finger Protein 5A	PHF5A
Pleckstrin Homology Like Domain Family B Member 1	PHLDB1
Phosphoethanolamine/Phosphocholine Phosphatase 1	PHOSPHO1
Putative Homeodomain Transcription Factor 1	PHTF1
Phytanoyl-CoA 2-Hydroxylase	PHYH
Peptidase Inhibitor 3	PI3
Phosphatidylinositol 4-Kinase Beta	PI4KB
Polymeric Immunoglobulin Receptor	PIGR
Phosphatidylinositol Glycan Anchor Biosynthesis Class X	PIGX
Phosphatidylinositol-4-Phosphate 3-Kinase Catalytic Subunit Type 2 Alpha	PIK3C2A
Phosphatidylinositol-4,5-Bisphosphate 3-Kinase Catalytic Subunit Delta	PIK3CD
Phosphatidylinositol-4,5-Bisphosphate 3-Kinase Catalytic Subunit Gamma	PIK3CG
Pim-2 Proto-Oncogene, Serine/Threonine Kinase	PIM2
Peptidylprolyl Cis/Trans Isomerase, NIMA-Interacting 1	PIN1
Phosphatidylinositol-4-Phosphate 5-Kinase Type 1 Alpha	PIP5K1A
Phosphatidylinositol-4-Phosphate 5-Kinase Type 1 Beta	PIP5K1B
Phosphatidylinositol Transfer Protein Membrane Associated 2	PITPNM2
Pitrilysin Metallopeptidase 1	PITRM1
Paired Like Homeodomain 2	PITX2
Protein Kinase Domain Containing, Cytoplasmic	PKDCC
Protein Kinase N3	PKN3
Plakophilin 1	PKP1
Phospholipase A2 Group X	PLA2G10
Phospholipase A2 Group IIA	PLA2G2A
Phospholipase A2 Group IVA	PLA2G4A
Phospholipase A2 Group VI	PLA2G6
Phospholipase A2 Group VII	PLA2G7
Phospholipase A2 Receptor 1	PLA2R1
PLAG1 Zinc Finger	PLAG1
Plasminogen Activator, Tissue Type	PLAT
Plasminogen Activator, Urokinase	PLAU
Plasminogen Activator, Urokinase Receptor	PLAUR
Phospholipase C Beta 1	PLCB1
Phospholipase C Beta 2	PLCB2
Phospholipase C Beta 3	PLCB3
Phospholipase C Beta 4	PLCB4
Phospholipase C Delta 3	PLCD3
Phospholipase C Gamma 2	PLCG2
Phospholipase D2	PLD2
Pleckstrin	PLEK
Polo Like Kinase 1	PLK1
Phospholamban	PLN
Procollagen-Lysine,2-Oxoglutarate 5-Dioxygenase 1	PLOD1
Plexin Domain Containing 1	PLXDC1
Plexin A4	PLXNA4
Premelanosome Protein	PMEL
Prostate Transmembrane Protein, Androgen Induced 1	PMEPA1
PML Nuclear Body Scaffold	PML
Phenylethanolamine N-Methyltransferase	PNMT
Prepronociceptin	PNOC
Patatin Like Phospholipase Domain Containing 1	PNPLA1
DNA Polymerase Iota	POLI
RNA Polymerase I Subunit H	POLR1H
RNA Polymerase II Subunit G	POLR2G
Proopiomelanocortin	POMC
Paraoxonase 1	PON1
Paraoxonase 2	PON2
Cytochrome P450 Oxidoreductase	POR
Periostin	POSTN
POU Class 2 Homeobox Associating Factor 1	POU2AF1
POU Class 2 Homeobox 1	POU2F1
POU Class 5 Homeobox 1	POU5F1
POU Class 5 Homeobox 1B	POU5F1B
Peroxisome Proliferator Activated Receptor Alpha	PPARA
Peroxisome Proliferator Activated Receptor Gamma	PPARG
PPARG Coactivator 1 Alpha	PPARGC1A
PPARG Coactivator 1 Beta	PPARGC1B
Pro-Platelet Basic Protein	PPBP
PTPRF Interacting Protein Alpha 4	PPFIA4
Peptidylprolyl Isomerase A	PPIA
Periplakin	PPL
Protein Phosphatase 1 Regulatory Subunit 10	PPP1R10
Protein Phosphatase 1 Regulatory Subunit 12A	PPP1R12A
Protein Phosphatase 1 Regulatory Subunit 12B	PPP1R12B
Protein Phosphatase 1 Regulatory Inhibitor Subunit 1B	PPP1R1B
Protein Phosphatase 1 Regulatory Subunit 3A	PPP1R3A
Protein Phosphatase 1 Regulatory Subunit 3F	PPP1R3F
Protein Phosphatase 2 Scaffold Subunit Abeta	PPP2R1B
Protein Phosphatase 2 Regulatory Subunit B''Gamma	PPP2R3C
Protein Phosphatase 5 Catalytic Subunit	PPP5C
Palmitoyl-Protein Thioesterase 2	PPT2
PR/SET Domain 1	PRDM1
Peroxiredoxin 5	PRDX5
Peroxiredoxin 6	PRDX6
Proteoglycan 2, Pro Eosinophil Major Basic Protein	PRG2
DNA Primase Subunit 1	PRIM1
Protein Kinase AMP-Activated Catalytic Subunit Alpha 2	PRKAA2
Protein Kinase C Alpha	PRKCA
Protein Kinase C Delta	PRKCD
Protein Kinase C Epsilon	PRKCE
Protein Kinase C Theta	PRKCQ
Protein Kinase C Zeta	PRKCZ
Protein Kinase CGMP-Dependent 1	PRKG1
Parkin RBR E3 Ubiquitin Protein Ligase	PRKN
Prolactin	PRL
Prolactin Receptor	PRLR
Protamine 2	PRM2
Protamine 3	PRM3
Protein Arginine Methyltransferase 1	PRMT1
Prion Protein	PRNP
Protein C, Inactivator Of Coagulation Factors Va And VIIIa	PROC
Proline Dehydrogenase 1	PRODH
Protein S	PROS1
Proline Rich 25	PRR25
Proline Rich 5 Like	PRR5L
Proline Rich Coiled-Coil 2A	PRRC2A
Serine Protease 21	PRSS21
Proteinase 3	PRTN3
Prune Exopolyphosphatase 1	PRUNE1
Prosaposin	PSAP
PC4 And SFRS1 Interacting Protein 1	PSIP1
Proteasome 20S Subunit Alpha 6	PSMA6
Proteasome 20S Subunit Beta 8	PSMB8
Proteasome 20S Subunit Beta 9	PSMB9
Proteasome 26S Subunit, ATPase 4	PSMC4
Proteasome 26S Subunit, ATPase 6	PSMC6
Proteasome 26S Subunit, Non-ATPase 12	PSMD12
Proteasome 26S Subunit Ubiquitin Receptor, Non-ATPase 2	PSMD2
Proteasome 26S Subunit, Non-ATPase 3	PSMD3
Proteasome 26S Subunit, Non-ATPase 5	PSMD5
Psoriasis Susceptibility 1 Candidate 1	PSORS1C1
Psoriasis Susceptibility 1 Candidate 2	PSORS1C2
Platelet Activating Factor Receptor	PTAFR
Pentatricopeptide Repeat Domain 2	PTCD2
Patched 1	PTCH1
Phosphatase And Tensin Homolog	PTEN
Prostaglandin D2 Receptor	PTGDR
Prostaglandin D2 Receptor 2	PTGDR2
Prostaglandin D2 Synthase	PTGDS
Prostaglandin E Receptor 1	PTGER1
Prostaglandin E Receptor 2	PTGER2
Prostaglandin E Receptor 3	PTGER3
Prostaglandin E Receptor 4	PTGER4
Prostaglandin E Synthase	PTGES
Prostaglandin E Synthase 3	PTGES3
Prostaglandin F Receptor	PTGFR
Prostaglandin I2 Receptor	PTGIR
Prostaglandin-Endoperoxide Synthase 1	PTGS1
Prostaglandin-Endoperoxide Synthase 2	PTGS2
Parathyroid Hormone Like Hormone	PTHLH
Protein Tyrosine Kinase 2	PTK2
Protein Tyrosine Kinase 7 (Inactive)	PTK7
Protein Tyrosine Phosphatase Non-Receptor Type 11	PTPN11
Protein Tyrosine Phosphatase Non-Receptor Type 22	PTPN22
Protein Tyrosine Phosphatase Non-Receptor Type 6	PTPN6
Protein Tyrosine Phosphatase Receptor Type C	PTPRC
Protein Tyrosine Phosphatase Receptor Type D	PTPRD
Protein Tyrosine Phosphatase Receptor Type E	PTPRE
Protein Tyrosine Phosphatase Receptor Type K	PTPRK
Protein Tyrosine Phosphatase Receptor Type R	PTPRR
Protein Tyrosine Phosphatase Receptor Type T	PTPRT
PTTG1 Interacting Protein	PTTG1IP
Pentraxin 3	PTX3
Parvalbumin	PVALB
Pyrin And HIN Domain Family Member 1	PYHIN1
PYM Homolog 1, Exon Junction Complex Associated Factor	PYM1
Peptide YY	PYY
Glutaminyl-Peptide Cyclotransferase Like	QPCTL
R3H Domain Containing 2	R3HDM2
RAB11 Family Interacting Protein 2	RAB11FIP2
RAB18, Member RAS Oncogene Family	RAB18
RAB27A, Member RAS Oncogene Family	RAB27A
RAB39B, Member RAS Oncogene Family	RAB39B
RAB5B, Member RAS Oncogene Family	RAB5B
Rac Family Small GTPase 1	RAC1
Rac Family Small GTPase 2	RAC2
Receptor For Activated C Kinase 1	RACK1
RAD50 Double Strand Break Repair Protein	RAD50
RAD51 Paralog B	RAD51B
Raf-1 Proto-Oncogene, Serine/Threonine Kinase	RAF1
Ral GTPase Activating Protein Catalytic Subunit Alpha 1	RALGAPA1
Receptor Activity Modifying Protein 1	RAMP1
RAN Binding Protein 2	RANBP2
RAN Binding Protein 6	RANBP6
RAP1B, Member Of RAS Oncogene Family	RAP1B
RAP1 GTPase Activating Protein 2	RAP1GAP2
Rap Guanine Nucleotide Exchange Factor 3	RAPGEF3
Rap Guanine Nucleotide Exchange Factor Like 1	RAPGEFL1
Retinoic Acid Receptor Alpha	RARA
Retinoic Acid Receptor Responder 2	RARRES2
RAS P21 Protein Activator 2	RASA2
RAS Protein Activator Like 2	RASAL2
RAS Guanyl Releasing Protein 4	RASGRP4
RNA Binding Motif Protein 14	RBM14
RNA Binding Motif Protein 17	RBM17
Retinol Binding Protein 4	RBP4
RCC1 And BTB Domain Containing Protein 1	RCBTB1
REST Corepressor 1	RCOR1
RCSD Domain Containing 1	RCSD1
Reversion Inducing Cysteine Rich Protein With Kazal Motifs	RECK
RELA Proto-Oncogene, NF-KB Subunit	RELA
RELB Proto-Oncogene, NF-KB Subunit	RELB
RAB11 Binding And LisH Domain, Coiled-Coil And HEAT Repeat Containing	RELCH
Renin	REN
Arginine-Glutamic Acid Dipeptide Repeats	RERE
Resistin	RETN
Resistin Like Beta	RETNLB
Replication Factor C Subunit 1	RFC1
Regulatory Factor X5	RFX5
Regulator Of G Protein Signaling 12	RGS12
Regulator Of G Protein Signaling 16	RGS16
Regulator Of G Protein Signaling 2	RGS2
Regulator Of G Protein Signaling 4	RGS4
Regulator Of G Protein Signaling 5	RGS5
Rhodopsin	RHO
Ras Homolog Family Member A	RHOA
RIC1 Homolog, RAB6A GEF Complex Partner 1	RIC1
Ring Finger Protein 1	RING1
Ribosomal Oxygenase 2	RIOX2
Receptor Interacting Serine/Threonine Kinase 2	RIPK2
RecQ Mediated Genome Instability 2	RMI2
Ribonuclease A Family Member 2	RNASE2
Ribonuclease A Family Member 3	RNASE3
Ribonuclease H2 Subunit A	RNASEH2A
Ribonuclease H2 Subunit B	RNASEH2B
Ribonuclease H2 Subunit C	RNASEH2C
Ring Finger Protein 144A	RNF144A
Ring Finger Protein 41	RNF41
Ring Finger Protein 5	RNF5
Roundabout Guidance Receptor 1	ROBO1
Rho Associated Coiled-Coil Containing Protein Kinase 1	ROCK1
Retinal Outer Segment Membrane Protein 1	ROM1
RAR Related Orphan Receptor A	RORA
RAR Related Orphan Receptor C	RORC
RNA Polymerase II Associated Protein 1	RPAP1
RNA Polymerase II Associated Protein 3	RPAP3
Rabphilin 3A Like (Without C2 Domains)	RPH3AL
Ribose 5-Phosphate Isomerase A	RPIA
Ribosomal Protein L19	RPL19
Ribosomal Protein L41	RPL41
Ribosomal Protein S18	RPS18
Ribosomal Protein S25	RPS25
Ribosomal Protein S26	RPS26
Ribosomal Protein S27a	RPS27A
Ribosomal Protein S6 Kinase A3	RPS6KA3
Repetin	RPTN
RNA Pseudouridine Synthase Domain Containing 2	RPUSD2
Ras Responsive Element Binding Protein 1	RREB1
Ribosomal RNA Processing 1B	RRP1B
Radical S-Adenosyl Methionine Domain Containing 2	RSAD2
Regulator Of Telomere Elongation Helicase 1	RTEL1
RTF1 Homolog, Paf1/RNA Polymerase II Complex Component	RTF1
RNA Transcription, Translation And Transport Factor	RTRAF
RUNX Family Transcription Factor 1	RUNX1
RUNX Family Transcription Factor 2	RUNX2
RUNX Family Transcription Factor 3	RUNX3
RuvB Like AAA ATPase 1	RUVBL1
Retinoid X Receptor Beta	RXRB
Ryanodine Receptor 1	RYR1
Ryanodine Receptor 2	RYR2
S100 Calcium Binding Protein A12	S100A12
S100 Calcium Binding Protein A7	S100A7
S100 Calcium Binding Protein A8	S100A8
S100 Calcium Binding Protein A9	S100A9
S100 Calcium Binding Protein B	S100B
Sphingosine-1-Phosphate Receptor 1	S1PR1
Sphingosine-1-Phosphate Receptor 3	S1PR3
Spalt Like Transcription Factor 3	SALL3
Suppressor APC Domain Containing 1	SAPCD1
Spliceosome Associated Factor 1, Recruiter Of U4/U6.U5 Tri-SnRNP	SART1
Strawberry Notch Homolog 2	SBNO2
Stearoyl-CoA Desaturase	SCD
Secretogranin II	SCG2
Secretogranin III	SCG3
Secretoglobin Family 1A Member 1	SCGB1A1
Secretoglobin Family 3A Member 2	SCGB3A2
Sodium Voltage-Gated Channel Alpha Subunit 4	SCN4A
Sodium Voltage-Gated Channel Alpha Subunit 9	SCN9A
Sodium Channel Epithelial 1 Subunit Alpha	SCNN1A
Sterol Carrier Protein 2	SCP2
Secernin 2	SCRN2
Secretin	SCT
Signal Peptide, CUB Domain And EGF Like Domain Containing 3	SCUBE3
Small Cysteine And Glycine Repeat Containing 8	SCYGR8
SCY1 Like Pseudokinase 1	SCYL1
SDA1 Domain Containing 1	SDAD1
SHH Signaling And Ciliogenesis Regulator SDCCAG8	SDCCAG8
Succinate Dehydrogenase Complex Iron Sulfur Subunit B	SDHB
Succinate Dehydrogenase Complex Subunit C	SDHC
Succinate Dehydrogenase Complex Subunit D	SDHD
SEC14 Like Lipid Binding 3	SEC14L3
SEC16 Homolog B, Endoplasmic Reticulum Export Factor	SEC16B
SEC24 Homolog C, COPII Coat Complex Component	SEC24C
SEC61 Translocon Subunit Alpha 1	SEC61A1
SEC61 Translocon Subunit Beta	SEC61B
Selectin E	SELE
Selectin L	SELL
Selectin P	SELP
Selectin P Ligand	SELPLG
Semaphorin 3A	SEMA3A
Semaphorin 3D	SEMA3D
[truncated: 482 more rows]
