# Supplementary material for: Deciphering the synergistic mechanism of a novel flavonoid-antioxidant combination for asthma by combining systems pharmacology and experimental validation
Source: PLoS One. 2026 Mar 30;21(3):e0346165. doi: 10.1371/journal.pone.0346165 (PMC13035143; doi:10.1371/journal.pone.0346165)
Supplement: S3 Text — (XLSX) [file pone.0346165.s003.xlsx]

## Sheet: Sheet1
ID	Term	Category	Count	Genes
GO:0043065	Positive regulation of apoptotic process	BP	7	IL6, MAPK8, SRC, CASP3, HMOX1, PTGS2, TNF
GO:0010628	Positive regulation of gene expression	BP	7	AR, IL6, MAPK8, NOS3, AKT1, MAPK14, TNF
GO:0043066	Negative regulation of apoptotic process	BP	7	IL6, MAPK8, SRC, CASP3, KDR, AKT1, TNF
GO:0007165	Signal transduction	BP	7	AR, HPGDS, MAPK8, SRC, CDK2, AKT1, MAPK14
GO:0071222	Cellular response to lipopolysaccharide	BP	6	IL6, MAPK8, SRC, MMP3, MAPK14, TNF
GO:0009410	Response to xenobiotic stimulus	BP	6	HSP90AA1, SRC, CASP3, HMOX1, PTGS2, TNF
GO:0035556	Intracellular signal transduction	BP	6	MAPK8, SRC, CHEK1, HMOX1, AKT1, MAPK14
GO:0045893	Positive regulation of transcription, DNA-templated	BP	6	AR, IL6, SRC, CDK2, AKT1, TNF
GO:0048661	Positive regulation of smooth muscle cell proliferation	BP	5	IL6, HMOX1, AKT1, PTGS2, TNF
GO:0033138	Positive regulation of peptidyl-serine phosphorylation	BP	5	IL6, HSP90AA1, AKT1, PTGS2, TNF
GO:0005737	Cytoplasm	CC	15	HSPA8, HSP90AA1, NOS3, SRC, MMP3, PTGS2, MAPK14, AR, CYP2C9, HPGDS, MAPK8, CASP3, CHEK1, CDK2, AKT1
GO:0005829	Cytosol	CC	13	HSPA8, HSP90AA1, NOS3, SRC, MAPK14, AR, HPGDS, MAPK8, CASP3, CHEK1, CDK2, AKT1, HMOX1
GO:0005634	Nucleus	CC	13	HSPA8, HSP90AA1, NOS3, MMP3, MAPK14, AR, MAPK8, CASP3, CHEK1, CDK2, KDR, AKT1, HMOX1
GO:0005654	Nucleoplasm	CC	12	HSPA8, AR, HSP90AA1, HPGDS, MAPK8, SRC, CASP3, CHEK1, CDK2, HMOX1, AKT1, MAPK14
GO:0005886	Plasma membrane	CC	10	HSPA8, CYP2C9, AR, HSP90AA1, MAPK8, SRC, NOS3, KDR, AKT1, TNF
GO:0005576	Extracellular region	CC	7	HSPA8, IL6, HSP90AA1, MMP3, KDR, MAPK14, TNF
GO:0032991	Macromolecular complex	CC	6	AR, HSP90AA1, CHEK1, AKT1, PTGS2, TNF
GO:0005615	Extracellular space	CC	6	HSPA8, IL6, CHEK1, MMP3, HMOX1, TNF
GO:0043231	Intracellular membrane-bounded organelle	CC	5	CYP2C9, HPGDS, MAPK8, CHEK1, CYP1A1
GO:0005739	Mitochondrion	CC	5	HSP90AA1, MAPK8, SRC, AKT1, MAPK14
GO:0005515	Pprotein binding	MF	19	HSPA8, HSP90AA1, NOS3, SRC, MMP3, PTGS2, MAPK14, TNF, AR, HPGDS, IL6, MAPK8, CASP3, CHEK1, CDK2, CYP1A1, KDR, AKT1, HMOX1
GO:0019899	Enzyme binding	MF	10	HSPA8, AR, HSP90AA1, MAPK8, SRC, CYP1A1, HMOX1, AKT1, MAPK14, PTGS2
GO:0005524	ATP binding	MF	9	HSPA8, HSP90AA1, MAPK8, SRC, CHEK1, CDK2, KDR, AKT1, MAPK14
GO:0004712	Protein serine/threonine/tyrosine kinase activity	MF	7	MAPK8, SRC, CHEK1, CDK2, KDR, AKT1, MAPK14
GO:0020037	Heme binding	MF	6	CYP2C9, SRC, NOS3, CYP1A1, HMOX1, PTGS2
GO:0004672	Protein kinase activity	MF	6	MAPK8, SRC, CHEK1, CDK2, AKT1, MAPK14
GO:0004674	Protein serine/threonine kinase activity	MF	5	MAPK8, CHEK1, CDK2, AKT1, MAPK14
GO:0042803	Protein homodimerization activity	MF	5	HSP90AA1, HPGDS, HMOX1, AKT1, PTGS2
GO:0042802	Identical protein binding	MF	5	HSP90AA1, KDR, HMOX1, AKT1, TNF
GO:0097110	Scaffold protein binding	MF	3	HSP90AA1, SRC, NOS3
