# Supplementary material for: Deciphering the synergistic mechanism of a novel flavonoid-antioxidant combination for asthma by combining systems pharmacology and experimental validation
Source: PLoS One. 2026 Mar 30;21(3):e0346165. doi: 10.1371/journal.pone.0346165 (PMC13035143; doi:10.1371/journal.pone.0346165)
Supplement: S4 Text — (XLSX) [file pone.0346165.s004.xlsx]

## Sheet: Sheet1
Pathway Name	Count	Genes
TNF signaling pathway	8	IL6, MAPK8, CASP3, MMP3, AKT1, MAPK14, PTGS2, TNF
IL-17 signaling pathway	8	IL6, HSP90AA1, MAPK8, CASP3, MMP3, MAPK14, PTGS2, TNF
MAPK signaling pathway	7	HSPA8, MAPK8, CASP3, KDR, AKT1, MAPK14, TNF
C-type lectin receptor signaling pathway	7	IL6, MAPK8, SRC, AKT1, MAPK14, PTGS2, TNF
PI3K-Akt signaling pathway	6	IL6, HSP90AA1, NOS3, CDK2, KDR, AKT1
VEGF signaling pathway	6	SRC, NOS3, KDR, AKT1, MAPK14, PTGS2
Cellular senescence	5	IL6, CHEK1, CDK2, AKT1, MAPK14
Sphingolipid signaling pathway	5	MAPK8, NOS3, AKT1, MAPK14, TNF
Insulin resistance	5	IL6, MAPK8, NOS3, AKT1, TNF
Toll-like receptor signaling pathway	5	IL6, MAPK8, AKT1, MAPK14, TNF
